# Supplementary material for: sIR: siRNA Information Resource, a web-based tool for siRNA sequence design and analysis and an open access siRNA database
Source: BMC Bioinformatics. 2007 May 31;8:178. doi: 10.1186/1471-2105-8-178 (PMC1896181; doi:10.1186/1471-2105-8-178)
Supplement: Additional file 1 — siRNA test set1. This file lists the 1000 siRNAs published in Huesken et al, 2005 (ANN, 500 most potent and 500 least potent) and their scores used for validation purpose. The scores for each of these siRNAs were computed using sIR algorithm, Rational design, Ui-Tei design and Amarzguioui design. [file 1471-2105-8-178-S1.xls]

## Sheet: ANN_500_func
ID	Most potent siRNAs (Guide strand)	sIR	Rational	Amarzguioui	Ui-Tei	ID	Least potent siRNAs (Guide strand)	sIR	Rational	Amarzguioui	Ui-Tei
16844	UUAAGGCUGUCAUUUUCAAgt	57.464	5	2	2	16802	CUAAUAUGUUAAUUGAUUUat	51.6187	4	-1	2
16849	UGUUCCAUUACCCAAUCUGtg	80.7554	6	3	3	16803	AAUAUGUUAAUUGAUUUAUac	64.5683	8	1	3
16851	UGUGCAGUAGACAUAGCUAta	52.7878	2	1	2	16804	GAUUUAUACAAUUCCUUUCaa	70.1439	5	1	3
16855	AUAAGCUCAAGUCAUGUGAat	68.3453	7	1	3	16805	CAAUUCCUUUCAAUUUUAUct	36.6906	3	-1	1
16867	UAACACCAUUAUCUGAUGCat	73.3813	6	5	3	16808	AGACCAAAAUUAAAUAAGAaa	45.5036	0	0	2
16876	AUGCAAUAAGGCAGAUCCAca	48.6511	4	1	3	16809	ACCAAAAUUAAAUAAGAAAgt	43.6151	4	-2	3
16884	UAGUCGUCGUAGAAGAGGUct	55.3058	5	2	2	16810	CAAAAUUAAAUAAGAAAGUta	47.5719	4	-1	2
16960	UUUAUAGAUCCGUGCAAUCtc	88.6691	7	3	4	16812	AAGUUACAUAAGAUUCCAUtt	45.1439	4	2	3
16963	UGCAAUCUCUGGCACUAGGgg	50	4	2	3	16816	CCAUUUGAGCAUACAUAAGgc	58.723	3	-1	2
16966	CUGGGUUUGGAUCACAUAGca	54.2266	1	-1	2	16823	GAACCACCAUUUCUUGGAAga	33.8129	-1	0	1
16968	UUGGAUCACAUAGCAGUGAac	35.9712	6	0	2	16829	CAUCCAAAUGUCCGAUUCAga	45.2338	1	-2	1
16969	CAUAGCAGUGAACAAAUGGat	74.4604	4	1	2	16842	GCAUUUAAGGCUGUCAUUUtc	45.2338	4	-1	2
16970	AUAGCAGUGAACAAAUGGAta	61.6906	5	2	2	16850	GUUCCAUUACCCAAUCUGUgc	42.446	1	0	1
16971	UAGCAGUGAACAAAUGGAUaa	50.8993	6	1	2	16885	GUCGUAGAAGAGGUCUGAGcc	60.5216	0	2	2
16977	UUUAGAAAUUGUUAAAGCAgg	65.1079	5	2	3	16887	AGAGGUCUGAGCCCUCGUCgg	52.6079	0	3	3
16978	UUAGAAAUUGUUAAAGCAGgc	81.0252	5	4	4	16888	GUCUGAGCCCUCGUCGGGCgc	63.3993	-1	3	2
16980	UUGUUAAAGCAGGCGACCAct	58.0935	6	1	3	16889	GUCGGGCGCCGGCGCCUUGgt	35.5216	-1	0	1
16981	UGUUAAAGCAGGCGACCACtg	80.7554	7	3	4	16891	GCGCCGGCGCCUUGGUCUUca	14.9281	-1	-2	0
16985	UGAUCUUAGAAUAUCGAGAca	61.6906	6	1	3	16902	CCUUGGUCCCCAGGACCUGct	54.946	-1	0	2
16987	AAUAUCGAGACAAAUGCUGcc	90.9173	7	4	4	16905	GCUUCCGGAUGAUGUCUGUgt	36.1511	1	-1	1
16988	AUCGAGACAAAUGCUGCCAtt	53.6871	5	1	2	16909	CCCGAUCCUUCCCCUUGCUct	0	-2	-2	1
16989	ACAAAUGCUGCCAUUACUGtt	82.0144	5	4	4	16913	CCUGUACAUCACGGAGGCGtc	33.3633	-2	1	2
16993	UUUGGAUGAUAAAUUCUUGtt	84.5324	5	4	4	16916	CGGGCGAGAAGGUGUUGGGct	42.536	0	0	2
16999	CUUGUUGUAAAUGCAACCUta	44.6942	4	0	1	16920	GGAGGGAGAUCACACUCAGga	51.0791	-1	1	2
17003	ACCUUAGGUGGUUUGAAGGgg	71.223	4	3	3	16922	GGGAGAUCACACUCAGGAGaa	44.1547	-1	0	2
17005	GUGGUUUGAAGGGGUAGUCtg	56.4748	1	1	2	16924	CACACUCAGGAGAAUGGUCct	45.9532	-1	0	2
17006	UUGAAGGGGUAGUCUGUAGga	77.8777	7	2	3	16929	CCACCUCUCUGAGGGCAGCtc	33.3633	-2	0	2
17007	UGAAGGGGUAGUCUGUAGGaa	84.2626	6	4	3	16935	GGUCGUCCACCGGCGGGUGga	33.3633	-2	1	2
17011	UGUAGGAAAAUGAAUUGUCaa	80.7554	6	3	3	16936	GUCGUCCACCGGCGGGUGGag	35.5216	-1	1	2
17013	AAAAGAAUACACCGCCUUGat	91.4568	6	3	4	16937	CGUAGAUGUUAGGGUGCCAca	36.1511	0	-2	1
17014	AGAAUACACCGCCUUGAUAtg	44.5144	4	0	3	16938	UGUUAGGGUGCCACAUCUUgg	53.1475	6	1	2
17016	UUGAUAUGGGCUGUCAUUAgg	61.6007	7	0	3	16940	GUAUGGGUAGUCGAUGGGGaa	67.8957	2	3	2
17024	UAAUUGUGGCUUGCCAAUGaa	88.6691	7	3	4	16943	AUGGGGAACUUGAGGCGCGcc	70.2338	0	4	3
17026	UGUGGCUUGCCAAUGAAACat	75.3597	2	3	3	16945	CGCCUUGAAGUAGCCGCCCtc	37.5	-1	0	2
17027	UGGCUUGCCAAUGAAACAUat	37.9496	3	0	2	16949	CCUCCCAGUUGUAUAGAUCgc	61.1511	0	0	2
17030	CAAUGAAACAUAUCAUCCCca	76.7086	4	2	3	16957	CCCUCGACCGGCUCUUCCUgc	24.3705	-1	-2	1
17031	AUAUCAUCCCCAACUGGACct	88.6691	5	4	4	16958	CGGCUCUUCCUGCAGCCCCtt	37.5	-1	0	2
17032	UAUCAUCCCCAACUGGACCtg	73.3813	5	5	4	16964	GGGUCAUCUGGGUUUGGAUca	31.6547	0	-1	1
17035	GACCUGCAGAACAUUGUGCtg	47.8417	1	2	2	16967	GGGUUUGGAUCACAUAGCAgt	25.3597	0	-2	1
17036	ACCUGCAGAACAUUGUGCUgg	53.6871	2	2	2	16972	GCAGUGAACAAAUGGAUAAaa	34.5324	2	-3	1
17037	CCUGCAGAACAUUGUGCUGga	52.0683	0	0	2	16973	GUGAACAAAUGGAUAAAAGaa	69.964	3	1	2
17072	UUGGACUCCAUCGAUUCUGaa	73.4712	6	3	3	16975	GAUAAAAGAACUUUAGAAAtt	56.6547	4	-1	2
17097	AUUACUAGUUUAAAAGUACca	87.6799	5	3	4	16983	CGACCACUGUGAUCUUAGAat	14.5683	-1	-3	1
17154	UAGACCAUUGUCUCACACUtc	58.0935	5	1	2	16991	CUGUUAAUAUUUGGAUGAUaa	37.3201	2	-2	2
17163	AAACUUCCCACUCUUGUAGaa	75.6295	6	4	4	16994	GAUAAAUUCUUGUUGUAAAtg	51.6187	3	-1	2
17227	AAAGUGUAGCACUUGUGCAtg	65.7374	5	3	3	17017	GGGCUGUCAUUAGGUCCCAta	14.9281	-1	-2	1
17238	AUUUACACACGUUGAAGUCct	91.4568	6	4	4	17018	GCUGUCAUUAGGUCCCAUAat	34.5324	1	-3	1
17249	CGAGCCACGUUGUAACACGgg	51.0791	-1	0	2	17021	GUCCCAUAAUUGUGGCUUGcc	54.2266	1	0	2
17264	AAGGACAGGUAGUGCACGGca	70.2338	3	4	3	17028	GGCUUGCCAAUGAAACAUAtc	12.6799	0	-4	1
17265	GUCCCGGAUCUCAUCAUCCtt	56.7446	0	2	2	17033	CCCCAACUGGACCUGCAGAac	6.29496	-2	-3	1
17268	UGUCCCUUUGGUCAAAGUCaa	69.0647	2	3	3	17034	CCCAACUGGACCUGCAGAAca	23.8309	0	-4	1
17269	UUGGUCAAAGUCAACGGAGct	74.0108	5	3	3	17040	CAAUGGCCGAAACUCUUUUct	42.7158	4	-1	1
17271	CUGGAGACAGAGGUGAGACgc	59.5324	-1	1	2	17043	CGAAACUCUUUUCUCAUAUtc	42.446	4	-2	1
17272	UGAGACGCUCAUACCGGUCat	65.2878	4	3	3	17055	GCUGUGCUGCCUGGCUAUUgg	10.7914	-2	-2	1
17340	GUAGGCUUCCUCAAAAUGCtt	65.018	1	2	2	17058	GGACUGUUAGGAUUCGGUUca	35.7914	0	0	1
17450	GUAAGCUUCCCCAAGUUCUgg	49.1007	4	0	1	17065	CUGAAUUGAUGUUAAGAUAga	34.5324	2	-4	2
17472	UUAUUUUGUUGUCAAUGAAag	62.3201	6	1	3	17074	CUCCAUCGAUUCUGAAGGAta	16.7266	-1	-2	1
17508	AAAAUUUUCUCCUUCAGUCgt	94.964	6	5	4	17076	CGAUUCUGAAGGAUAUCUAaa	44.6942	4	-2	1
17593	AGUAUUCUUCAGCUAGGUCag	67.0863	4	4	4	17077	CUGAAGGAUAUCUAAACAUat	40.5576	4	-2	1
17610	AGGGACUGGAUUACUUGGUcg	37.9496	2	1	2	17083	GCAUACACAUUUGGAUGAAac	38.9388	3	-2	1
17615	ACUUGGUCGGUUUUGGUUGct	82.0144	5	3	3	17086	GGAUGAAACAUUUUGGAUAaa	47.482	1	-2	1
17625	UAAUUACUGGCAGACAGACct	73.741	6	4	4	17095	AAAAUUCUAUUACUAGUUUaa	53.6871	5	2	3
17642	UUGAAUGGGUACUCUGCUGga	77.8777	6	3	4	17096	AAUUCUAUUACUAGUUUAAaa	67.3561	6	0	3
17648	UCUGAAGGCUCCCUUAUCAta	52.7878	6	1	2	17107	GCAUGAUGUUGUUUUCAGAtg	42.446	0	-1	1
17662	AAUUAGCUUCAUCAACCUGga	73.741	5	4	4	17108	GAUGUUGUUUUCAGAUGGUgc	42.446	3	1	1
17663	UUAGCUUCAUCAACCUGGAtg	59.4424	5	2	3	17114	CUCUUGUAACCGCUUGAAAtc	44.6043	3	-3	1
17674	UUCCUGUUCUUUCAGCGCCtc	71.223	5	4	3	17140	GGCCAUAAAUUAUGGAGUUta	21.4928	0	-2	1
17675	UUCUUUCAGCGCCUCCUCCgt	65.4676	5	4	4	17161	CCUUAAAACUGAACACAAAct	38.9388	3	-4	2
17681	UAAUUUUCUGCUUGUAUUCtt	84.8921	7	3	4	17184	AGCUGCGCCGCCGACGCCUtc	38.5791	0	1	1
17682	UUUUCUGCUUGUAUUCUUCtg	94.964	7	4	4	17194	CCCGCCGACUCCUCCUCCUtc	14.9281	-1	-2	1
17684	UCUGCUUGUAUUCUUCUGGtc	77.6079	4	4	3	17199	GGGGCUCAUCCCCUGAGCUcc	6.29496	-2	0	1
17685	CUUGUAUUCUUCUGGUCGGtg	65.018	3	2	3	17200	CCUGAGCUCCCAGGAGCCCca	33.3633	-2	1	2
17687	UCUGGUCGGUGGAGGUACAtg	27.7878	0	0	2	17201	CUCCCAGGAGCCCCAUCCCca	50.4496	-1	1	2
17690	ACAUGGCUGCAGCGUCACCat	57.0144	2	3	3	17202	CAUCCCCGUCCACCUCUGAgt	23.741	-1	-2	1
17691	AUGGCUGCAGCGUCACCAUtg	44.8741	0	1	2	17222	GGAUCAUGUACAUGAGCAGgc	60.9712	1	1	2
17704	UAUAUUGGUAAGAUCAUAGag	93.4353	8	4	4	17243	CCACCUGCUCACAGCCUCGca	48.2914	0	0	2
17705	UAAGAUCAUAGAGAGCUGUcc	46.7626	7	2	3	17246	CUCGGCCUUCUUCCUCUCUgc	12.9496	-1	-2	1
17709	UGAUUAAUUACAUCUAGACac	76.9784	6	3	4	17266	CGGAUCUCAUCAUCCUUUAtc	25.3597	1	-5	1
17710	ACAUCUAGACACACAGUUCct	78.5072	5	2	4	17276	GUGAGGGCGUCGGGUGGCAtc	34.5324	-1	-1	1
17711	AUCUAGACACACAGUUCCUga	58.0935	5	2	3	17278	CGUCGGGUGGCAUCAGCAAct	25.7194	-1	-3	1
17712	AGACACACAGUUCCUGACGct	71.8525	4	3	3	17281	GUCCUGCAGCACCUGAGCGat	41.8165	-2	3	2
17716	UUUUAUUCAUGAAUCCUAUag	68.6151	7	2	3	17282	CCUGAGCGAUGUAUUUCGCag	43.4353	-1	2	2
17718	AUUCAUGAAUCCUAUAGAUgg	55.6655	4	2	3	17283	AGCGAUGUAUUUCGCAGAUtt	35.7014	1	0	2
17719	AUCCUAUAGAUGGAGAUUUga	50.8993	6	0	3	17285	AGUUGUGGGCACUGAGGUAtt	53.1475	4	0	2
17720	UGGAGAUUUGAAAGGGUAUtt	42.3561	3	-1	2	17288	CGUGCGCAUGGUGGAAAAGaa	33.3633	-2	-1	2
17722	AUUUGAAAGGGUAUUUAUCag	93.9748	4	4	4	17289	GCGCAUGGUGGAAAAGAAGag	41.277	0	-1	2
17724	UUUAUCAGGUAGGUCCACUct	75.1799	7	3	3	17290	GAGGAUGGGCGCGGCCACCac	50.4496	-1	1	1
17729	AUACUCCGCCUUCAUAUGGtg	67.0863	5	4	3	17292	GGAUGGGCGCGGCCACCACct	54.946	-1	1	1
17731	CUUCAUAUGGUGUUCCUUGtg	74.1007	4	1	3	17302	CGCUUCACGUUGCGCCUCUcg	24.3705	0	-3	1
17733	UGUUCCUUGUGGUCCAUAAaa	53.1475	6	-1	2	17303	ACGUUGCGCCUCUCGGCGGcc	46.223	2	3	3
17735	UGGUCCAUAAAACUUCACUac	53.6871	3	1	2	17304	GCAGAGCCGGAUCAUGUACat	33.3633	-1	0	2
17738	AAAACUUCACUACAAAUUCat	84.8921	5	3	4	17308	GCAGCAGGUCCAUGGCGUUgc	25.7194	-1	-1	1
17745	AACCUCAUGUUUACUCUCGat	74.0108	5	3	3	17309	CCAUGGCGUUGCCGAUAAAgg	21.223	-1	-4	1
17750	UUUGGCAGUAAAUCGUGUAgg	64.4784	6	1	2	17314	CCUGUUCUCCCCAGAGCGUgt	10.7914	-2	-1	1
17753	GUAGGCCUCUGCUUGAGCUgg	30.036	-2	2	1	17321	UGAAGAGGACGACAUUGAUga	53.1475	5	1	2
17757	UAUUUGGUUCAUUUAGAAGtt	91.1871	6	4	4	17324	GCAGCGCAGCCACCAGAUGaa	33.3633	-2	0	2
17760	UGUAUUCCUAAUAGGAUCUgt	40.4676	7	1	3	17325	CACCAGAUGAAGCCUCGGAtg	32.9137	0	-2	1
17763	UAGGAUCUGUUUGAUUGUGat	56.295	4	3	3	17326	UGUGCAGGGACUCGCUGCAgg	44.964	2	1	2
17780	AUUCGGGUGAAAUAAUGGUgg	61.6906	5	3	2	17331	CCAAGAGGCUUCUCAUUCAcc	36.1511	1	-3	1
17784	AAUGGUGGUUCGAAUUUACat	82.0144	5	3	3	17336	GGGGUUGAUCAUGGUAGGCac	37.5	-1	1	2
17787	UUCGAAUUUACAUUUUGGUgg	53.4173	5	3	3	17339	GGGUAGGCUUCCUCAAAAUgc	25.3597	0	-3	1
17792	CAUCUUUGAAAAGCAUCCGta	67.2662	4	2	3	17346	UUGUUCCCUGAUUUCAAGUtg	46.6727	5	2	2
17798	AUCCGUAGUUUAAACAAGCct	74.0108	1	3	3	17347	CAAGUUGGCAAUGGUGGUUct	44.6942	4	-1	1
17807	UUCCCACGGAGUCCCUUUCtt	54.7662	2	2	3	17348	GGCAAUGGUGGUUCUCCCAaa	21.5827	-1	-2	1
17876	UCUUGGUCAGGAAGUAGCCct	75.7194	5	4	3	17435	CAGCACACGAAUCAAGGAAtt	36.6906	1	-3	1
17906	UGCGGUCAGUGUCGUCACCtc	39.5683	0	2	3	17445	GCUGGGAUGUGAGCAGCUCcc	51.0791	-1	1	2
17914	AUUCUUUCUGAACAGCUCCgg	82.0144	6	4	4	17451	CUUCCCCAAGUUCUGGCACtc	52.6079	-2	2	2
17915	AACAGCUCCGGAUUCUGUGtc	84.1727	4	4	3	17456	CGACGGCAUUGAAAGACAGga	37.1403	-1	0	2
17929	UGAUAUUCGGUCUAUUCACca	75.7194	6	3	4	17458	UCCCCGAUGUUCUGGAUGUgc	38.4892	3	0	2
17936	UGGCAAGUCUUGGUGCAAGgc	64.5683	2	2	3	17461	GGGACCAUAAGGCUGAUUUcc	36.6906	2	-2	1
17950	UGGGGUGGUAGAUCUUGGUtg	37.9496	3	1	2	17464	ACAGUUUGGGCUGGCGGAUag	42.7158	3	1	3
17955	UUGUGAAUUUGAUCAUGGGag	80.6655	5	4	4	17469	GAAUUGCAGUAUGGUCAAUtt	34.1727	3	-1	1
17957	UUGAUCAUGGGAGGCUUGAac	58.0935	7	0	3	17471	GUAGGUGUCCGAACAUUCAac	42.446	1	-1	1
17975	UAGGAGGAGAGCGUGCCACac	75.9892	5	4	3	17479	UUUGCAUUUGCUCCCUGUUgg	59.4424	5	2	3
17976	AGGAGAGCGUGCCACACCAgg	38.5791	0	0	2	17481	GUAAAUCCUGAGUUCUUCUtc	40.4676	4	1	2
17979	CAGGACAUUGGCAUCAUCGct	63.3094	1	1	2	17482	UUUCCAGGCUCACCCCAGUtc	55.6655	4	2	2
17980	AGGACAUUGGCAUCAUCGCtg	64.9281	1	3	3	17485	CGUAGGAAUGCAAAGGGGAgc	38.9388	0	-2	1
17981	GGACAUUGGCAUCAUCGCUgg	29.4964	0	0	1	17486	GGCCCGCAGCCUCUUCAGCtt	28.8669	-2	1	2
17985	ACAGGUUCCGCAGGUAUGGgg	65.2878	1	3	3	17488	GUUGGGGAACUGUGGCAAGtc	61.241	-1	1	2
17987	UUCUCUUUGUGUUGGAUGAcg	55.3058	6	0	3	17493	AGUCAUCAGUCUCUGGUAAtg	37.8597	4	0	2
17989	CUCUUUGUGUUGGAUGACGcc	60.8813	3	0	2	17496	AGGAGGUGGGAGCGGCACCtc	61.1511	0	2	3
17990	UUGUGUUGGAUGACGCCCUtc	57.554	6	2	3	17510	CCAUCCCUGGCUUUAGAAGcc	50.0899	-1	0	2
18007	ACAAAGGUUUGAAAUGAUCcg	75.7194	5	2	3	17513	AAUGUCUGCAGCACACGAAtc	61.6906	6	1	3
18008	AAGGUUUGAAAUGAUCCGUca	50.8993	5	2	3	17515	GAGGUGAUCUCUGGCUCCCaa	53.2374	-1	2	2
18009	AGGUUUGAAAUGAUCCGUCag	73.4712	5	3	3	17529	GGAUGUGCCUCAUAUCCUGaa	58.723	0	1	2
18011	UUGAAAUGAUCCGUCAGGCat	84.1727	6	5	4	17531	CCUACGUUCUGAAUCAAGAag	42.446	0	-2	1
18012	CCGUCAGGCAUAUUUUGCCac	56.4748	1	1	2	17535	GAUCCUUUCCAGGAGAUCAca	42.446	1	-1	1
18014	CACCCCUGUACAUCUUUGCtg	56.4748	2	0	2	17537	AGGAGAUCACAAAGGCUGGca	64.9281	2	2	3
18016	UGUACAUCUUUGCUGUCUUtc	59.4424	5	2	3	17538	GAUCACAAAGGCUGGCAAUca	45.2338	3	-1	1
18018	CUUUGCUGUCUUUCCAUCCag	71.6727	4	1	2	17541	GAUGUACUUCUCCCUCUGGtc	50.0899	3	2	2
18019	UCUUUCCAUCCAGCUCAGGaa	60.7914	5	3	3	17542	CUCUGGUCAUUAUCUAAACgc	60.8813	0	-1	2
18028	AUAUGUGAUAGGAAUGUCAaa	68.3453	7	1	3	17544	CAGUGGAAAGUACAUCAGAct	41.0971	0	-3	1
18029	GAUAGGAAUGUCAAACUCGat	74.4604	4	2	2	17549	GCUUUAUCAAAGUUUUGCAtt	44.6942	4	0	2
18030	UCAAACUCGAUGUCAAACUca	55.3957	7	1	3	17550	GGAUGACAAACGCCUCAUAat	23.4712	0	-3	1
18034	CAGGAGGUCAUGGAUAUACca	56.4748	2	-1	2	17551	GCCUCAUAAUCUGCAAACAtc	25.3597	0	-3	1
18038	UUUCCAAACCACCGAGUUCct	84.8022	6	3	4	17552	UGCAAACAUCUGAGUGAAAcg	27.4281	4	-2	2
18047	UUGUCAGCAUUCUUGUUGUtc	61.6007	6	2	2	17560	GAAGCUCGUAGGAAUGCAAag	29.7662	0	-1	1
18054	AUACCGGAUAAGGGACUGAta	61.6906	6	1	2	17561	AGCCAGCAAUGUUCCCAUUcc	20.7734	0	-1	2
18055	UACCGGAUAAGGGACUGAUat	53.6871	3	1	2	17562	GCCAGCAAUGUUCCCAUUCct	50.7194	1	-1	2
18057	AUAUUCCUCCUUCAGUCGCtg	73.741	5	5	4	17564	CAAUGUUCCCAUUCCUCUUgt	49.1007	3	-1	2
18058	UAUUCCUCCUUCAGUCGCUgc	66.0971	6	3	3	17567	CAAUGAAGUGGUUGUCAAUgt	51.8885	3	-2	2
18059	AUUCCUCCUUCAGUCGCUGca	73.3813	3	5	3	17569	AUCUAAGAAAUGCAGGAGAga	57.554	6	0	3
18065	UUUCUUUUCUAUGCCUACUag	59.4424	6	2	3	17575	CCAGGAGGUGGGAGCGGCAcc	25.7194	-1	-2	1
18066	CUUUUCUAUGCCUACUAGCtg	71.6727	4	1	3	17577	CAUAGGAGUUGAAGCGCUGca	74.4604	3	1	2
18067	UACUAGCUGACUGGCCUUCct	65.1978	7	2	3	17596	UCAGCUAGGUCAGCCCGAAgc	45.5036	1	0	2
18070	UUGUGUACUCUGGAGUCACca	80.6655	5	3	4	17600	UCAGCCCGAAGCGGGUGCUca	30.036	1	2	2
18073	UCACCAGCCUCUGGUAGAUta	46.4928	2	1	2	17601	GCCCGAAGCGGGUGCUCAGgc	40.2878	-1	0	2
18074	CUCUGGUAGAUUAUCAAGCat	69.4245	1	1	2	17603	CGAAGCGGGUGCUCAGGCUgg	32.3741	-1	-1	1
18075	AGAUUAUCAAGCAUCUCUUcc	61.6906	6	2	3	17604	GAAGCGGGUGCUCAGGCUGgg	61.241	-1	2	2
18077	UUAUCAAGCAUCUCUUCCUca	71.1331	7	3	3	17618	CGGUUUUGGUUGCUGGCUUcc	31.6547	0	-2	1
18078	AUCAAGCAUCUCUUCCUCAtc	46.6727	5	1	2	17623	CACUAAUUACUGGCAGACAga	38.3094	3	-3	2
18079	CAAGCAUCUCUUCCUCAUCag	65.018	0	0	2	17630	CCUGCCCCUUUUCGUCGAUgt	10.7914	-2	-2	1
18081	UUUCUGUCUUGCAUGCUUCtc	88.3094	7	4	4	17636	GGGUGAUAGAUCUUUGUUUta	33.9029	2	-2	1
18083	GUCCACUGUCUGGCAUUCUtg	31.6547	1	-1	1	17660	GCCAAGUCAAUAAAUUAGCtt	50.1799	1	0	2
18087	UUAAAUUCUGAGGAUAUGUca	62.3201	7	2	3	17693	UGAGAGGAUCUAUGGGGUUag	46.4928	5	1	2
18090	CAUGAGCGGGUCAUCAGGGtt	52.6079	1	3	2	17695	GAUCUAUGGGGUUAGGAUAgg	42.446	3	-2	2
18091	AUGAGCGGGUCAUCAGGGUtg	51.5288	3	2	2	17696	GGGGUUAGGAUAGGCCAAUaa	23.741	1	-3	1
18093	UGGGUUCUGACAUGAGCAGct	45.5935	2	2	3	17698	AGGCAGGAAGGACUCAAAUat	41.9964	1	0	2
18096	UAGAGGUCAACACAGUUGCga	80.1259	7	3	3	17699	GGAAGGACUCAAAUAUAUUgg	45.2338	0	-1	1
18098	AACACAGUUGCGAUGUUGAgg	61.6007	5	1	2	17701	GGACUCAAAUAUAUUGGUAag	38.5791	0	-1	1
18099	ACAGUUGCGAUGUUGAGGGat	77.6079	5	5	3	17708	GUUUGAUUAAUUACAUCUAga	47.5719	3	-1	2
18111	CAUCCAGACAAAUCCUUCCag	67.2662	2	1	2	17727	GUAGGUCCACUCUAACUUUcc	27.518	0	-1	1
18112	GACAAAUCCUUCCAGCAGAat	38.3094	3	-2	2	17732	GGUGUUCCUUGUGGUCCAUaa	14.5683	-1	-1	1
18113	AAUCCUUCCAGCAGAAUCAat	61.6906	6	1	3	17756	GGGUCUUGGAUAUUUGGUUca	33.9029	1	-1	1
18115	UGUUUGGAUGAUAAAUUGGag	75.7194	7	3	3	17774	GGACAGGCACACUGUCCCCga	48.2914	-1	2	2
18116	UUUGGAUGAUAAAUUGGAGtg	88.3094	5	5	4	17775	GGCACACUGUCCCCGAAGGgt	29.2266	-2	0	2
18118	AAAUUGGAGUGAGAAAUCGga	88.6691	7	4	4	17777	CCCGAAGGGUACACAUUCGgg	37.5	0	-1	2
18119	AUUGGAGUGAGAAAUCGGAtc	61.6906	5	2	2	17778	GGGUACACAUUCGGGUGAAat	28.1475	0	-3	1
18120	AAAUCGGAUCUGAGGAGGUtc	66.0971	5	3	2	17795	AAAAGCAUCCGUAGUUUAAac	68.8849	6	0	3
18121	UCGGAUCUGAGGAGGUUCAaa	23.0216	3	-1	2	17809	CCCACGGAGUCCCUUUCUUtc	27.8777	-1	-2	1
18125	UUCAAAUGGGUACCUCUCAgg	55.3058	7	0	3	17817	ACUCCCAGUUCAUGAGGUUca	49.2806	1	1	2
18127	AUGGGUACCUCUCAGGAAUga	51.4388	1	0	2	17823	GUUCAUCGUGCCAUCGGGAtt	30.036	1	1	1
18130	AUGAUAACUUCUAGCUUAAaa	54.3165	5	-1	3	17824	GACAGCCACGAAACCAAAUgg	23.3813	-1	-2	1
18131	AAAACACCUUUCUCAUAAGgt	73.741	4	3	4	17831	GCCAUGGGACCCUCAGCCCct	44.1547	-1	1	2
18134	CUCCACCUAAUAUUUGAGCtc	47.8417	0	1	2	17832	CCAUGGGACCCUCAGCCCCtc	54.946	-1	1	2
18135	CACCUAAUAUUUGAGCUCGca	57.0144	1	0	2	17833	AUGGGACCCUCAGCCCCUCcc	52.518	-1	3	3
18137	UAAUAUUUGAGCUCGCAGGtc	90.9173	8	4	4	17834	GGCCCCAGGGUCGGUGGAGga	40.2878	-1	0	2
18138	AUAUUUGAGCUCGCAGGUCat	88.6691	6	4	4	17835	AGGGUCGGUGGAGGAAGCUtc	31.9245	0	1	2
18139	UCGCAGGUCAUCCAUUUGGtc	60.5216	4	2	3	17838	GUGCCACUGGCCAGGGCCCga	35.5216	-2	2	2
18142	CUUGCCAACAUGUGAUGCCtg	70.054	1	2	2	17839	ACUGGCCAGGGCCCGACCGgc	50.3597	-1	4	3
18143	UGCCAACAUGUGAUGCCUGgg	49.6403	1	3	3	17840	GGCCAGGGCCCGACCGGCUtc	14.9281	-1	-1	1
18144	ACCAUUUUGUUUUCUUUGGat	64.9281	5	2	4	17841	GCCCGACCGGCUUCGGCCCtg	22.5719	-2	1	2
18145	UUUGUUUUCUUUGGAUUCUtg	55.6655	6	2	3	17842	CCCGACCGGCUUCGGCCCUgc	0	-2	-2	1
18146	UUUCUUUGGAUUCUUGUUAca	64.2086	7	1	3	17843	UUCGGCCCUGCCGCUGGGCcc	52.518	0	4	3
18147	UUCUUGUUACAUGUUCGCAca	61.6007	6	2	3	17847	ACGGGCCCGAGCUGCAUACtc	41.8165	1	1	3
18148	UCUUGUUACAUGUUCGCACat	84.2626	6	4	4	17848	CGGGCCCGAGCUGCAUACUcc	0	-2	-3	1
18149	UUGUUACAUGUUCGCACAUaa	40.3777	5	1	3	17851	CUGCAUACUCCUCGUAGUUct	34.4424	0	-2	1
18150	AAAAGAAUUAUCCGGUGGUcg	71.1331	6	3	3	17857	AGGCGGCCCGCCUCCUCGUtg	16.9964	-1	1	1
18151	AAAGAAUUAUCCGGUGGUCgt	82.0144	5	4	4	17858	CCGCCUCCUCGUUGAGUGCag	22.5719	-1	-1	2
18153	UGGUCGUCUCUUUUCCUUGca	71.223	3	2	3	17861	GAGUGCAGACUCGGGGUUAgg	37.3201	0	-3	1
18154	GGUCGUCUCUUUUCCUUGCag	37.1403	0	1	2	17862	GACUCGGGGUUAGGGUGGAtc	34.5324	-1	-1	1
18155	UUUCCUUGCAGCUGGAAAGca	84.2626	6	3	4	17873	CAUUGGCGCCCACGUUCGGgt	52.9676	1	2	2
18156	UCCUUGCAGCUGGAAAGCAtg	27.4281	4	0	2	17874	CCACGUUCGGGUGGAAGAUct	25.7194	-1	-2	1
18158	GGAAAGCAUGCUAAUAAUGct	43.795	2	0	2	17879	AGUAGCCCUUGGGUGGGGAgg	40.7374	2	2	2
18160	AAUGCUAAGACAAACUGAUtg	64.4784	5	2	3	17880	AGCCCUUGGGUGGGGAGGCag	54.4964	0	3	3
18161	AUGCUAAGACAAACUGAUUgg	51.4388	4	0	3	17882	CAGGGAAGUCCUUCCCCAGca	53.2374	-1	0	2
18163	AGACAAACUGAUUGGACUGag	71.8525	4	3	4	17885	GAGUUUCAUGCGGAACAGAcc	23.3813	2	-2	1
18164	CUGAUUGGACUGAGAGCGCtg	57.1043	2	1	2	17887	GACCUCCAGCAUAUGGGGUcc	19.2446	-2	1	1
18165	GAGAGCGCUGGGGACCAGUct	34.5324	-1	-1	1	17888	CCAGCAUAUGGGGUCCCCUca	32.0144	-1	0	1
18167	CGCUGGGGACCAGUCUUCUgt	27.8777	0	-2	1	17889	CAUAUGGGGUCCCCUCAGGgc	67.8957	3	1	2
18173	UUAGAAUGGAUAAACAGAUat	57.9137	6	2	3	17890	AUAUGGGGUCCCCUCAGGGcc	91.1871	4	6	3
18175	UGACCAUUGCUAUAAACAUga	46.4928	2	1	2	17891	GGGUCCCCUCAGGGCCCUCga	29.2266	-2	0	2
18176	UUGCUAUAAACAUGAGGAUga	50.8993	6	1	3	17892	UCAGGGCCCUCGAUGGUGAcc	34.0827	1	1	2
18178	UAUAAACAUGAGGAUGAACag	73.741	6	3	4	17893	CAGGGCCCUCGAUGGUGACct	35.5216	-2	0	2
18179	UAAACAUGAGGAUGAACAGga	88.6691	6	4	4	17895	GAGGUCCUCCUCGUUGGGAaa	19.2446	-2	0	1
18180	AACAUGAGGAUGAACAGGAat	60.3417	6	1	3	17896	AGGUCCUCCUCGUUGGGAAag	44.8741	0	0	2
18182	AUGAGGAUGAACAGGAAUAtt	60.3417	5	-1	2	17897	GUCCUCCUCGUUGGGAAAGac	35.5216	-2	0	2
18185	AACAGGAAUAUUUUCACCAgt	66.6367	5	2	2	17902	CCUUGAUGCCAUCGGGUGGgt	54.946	0	0	2
18186	ACAGGAAUAUUUUCACCAGta	71.8525	1	3	3	17904	GCCAUCGGGUGGGUCUGCGgt	50.4496	-1	2	2
18187	AGGAAUAUUUUCACCAGUAaa	45.1439	4	-1	3	17905	GGGUGGGUCUGCGGUCAGUgt	21.5827	-1	-2	1
18188	GAAUAUUUUCACCAGUAAAca	45.3237	3	-2	2	17911	GGGUGAACUCUUCGGCAUUct	28.1475	0	-3	1
18189	UUCACCAGUAAACAUGACCtg	82.9137	6	3	3	17920	GCAGGUCAGCGAGGUCCAUcc	10.7914	-2	-1	1
18190	GACCUGAGGAGAGUCAAAAgg	42.9856	1	-2	1	17928	GGGGCUCCCUGAUAUUCGGtc	22.5719	-2	1	2
18195	CAAAAGGAUAUCGACUACUaa	51.3489	5	-1	1	17932	GCACAUUGAGGGCCUCCAGga	48.2914	-1	1	2
18198	AUCGACUACUAAAUUUAAAta	51.1691	3	0	2	17935	CCUCCAGGACUUGGCAAGUct	25.7194	-1	-2	1
18200	CUAAAUUUAAAUAGAAGUUga	47.5719	4	-1	2	17948	CGUCCACGUUGGGGUGGUAga	10.7914	-2	-3	1
18201	UUAAAUAGAAGUUGAAAUUtt	67.3561	7	1	3	17951	GGGGUGGUAGAUCUUGGUUgt	25	0	-1	1
18202	UUCCCCUUCAUAUAAGGUAcc	50.8993	3	0	2	17952	GUGGUAGAUCUUGGUUGUGaa	54.2266	0	1	2
18204	UAAGGUACCUGGUGCACCUtc	62.2302	5	3	3	17953	GUAGAUCUUGGUUGUGAAUtt	27.518	2	-1	1
18206	CUGGUGCACCUUCCAUGUCta	35.5216	-2	0	2	17961	ACGGAUACUCCGGCGGGAAgc	34.7122	0	-1	2
18208	CAUGUCUACAAUCCACUGUgt	44.6942	5	-1	1	17962	CGGAUACUCCGGCGGGAAGct	29.2266	-2	-2	2
18209	AUGUCUACAAUCCACUGUGta	82.9137	5	3	4	17965	GGAAGCUGAUGCGCAGGUUga	32.3741	-1	-1	1
18210	UGUCUACAAUCCACUGUGUaa	31.5647	5	1	2	17971	GGUUGGUCGGGUAGGAGGAga	32.3741	-1	-1	1
18211	UCUACAAUCCACUGUGUAAtt	55.9353	6	-1	3	17994	AGGGAUUUCCACUGCCAGCca	54.4964	0	2	3
18212	UACAAUCCACUGUGUAAUUga	40.3777	5	0	3	17996	ACUGCCAGCCAUGGACCCAgc	45.5036	0	1	2
18215	AUUGAAUUUUGAACACUCUtc	55.6655	5	2	3	18015	CCUGUACAUCUUUGCUGUCtt	37.1403	-1	0	2
18216	UUGAAUUUUGAACACUCUUct	51.5288	5	1	3	18023	AACUGCAAUUUCUGGGGCAgt	58.0935	4	1	2
18217	AAUUUUGAACACUCUUCUCat	88.6691	6	4	4	18033	AACUCAUAUUUCAGGAGGUca	55.3058	4	2	3
18220	CUCAUUUAAGGUCAUUCCAgg	38.3094	3	-2	2	18035	GGAGGUCAUGGAUAUACCAgc	14.5683	-1	-1	1
18221	UUUAAGGUCAUUCCAGGAGgt	90.9173	8	4	4	18039	CCAAACCACCGAGUUCCUUcc	27.518	2	-1	1
18222	UUAAGGUCAUUCCAGGAGGtg	88.6691	6	4	4	18046	CGUUGUCAGCAUUCUUGUUgt	21.223	-1	-2	1
18223	AAUAUGUAUUCGUUUGCCAga	72.3921	6	3	3	18095	GCAGCUGAAUAGAGGUCAAca	29.4964	0	-2	1
18224	UGUAUUCGUUUGCCAGAUAta	38.2194	5	-1	3	18104	AGCACCUUUUGGUGGCAAUtt	42.3561	1	-1	2
18225	AUUCGUUUGCCAGAUAUAUtc	59.4424	5	1	3	18207	GGUGCACCUUCCAUGUCUAca	20.8633	-1	-1	1
18226	AUUCGUCGGAAUAUAAGAGct	75.6295	4	5	3	18236	ACUCUGCUGCUGGGCCCGGcg	50.3597	2	4	3
18249	AGUGGUUUAAGUCUGACUCag	77.6079	2	4	3	18237	CUGCUGCUGGGCCCGGCGCtg	35.5216	-2	1	1
18278	UAAUGCUGUCCUUAUACUCca	88.6691	6	4	4	18240	AGGUUGGGUAGGUUGAUGAaa	50.8993	6	0	2
18304	UCUGUUUGAACAUUUCGGGat	77.6079	6	5	4	18247	GGUAUAUCAUCUUGUAAAUca	32.3741	2	-2	2
18310	UUGUACUGAUUUGCUACUAca	55.3058	6	0	3	18260	GCUUCCAGAUUUUAAAGGCaa	61.5108	0	2	2
18311	UGUACUGAUUUGCUACUACag	82.0144	6	3	3	18270	UGGCUCCCUCUCCUUUUGUtg	27.0683	2	1	2
18312	ACUGAUUUGCUACUACAGCat	75.3597	4	4	4	18271	CCCUCUCCUUUUGUUGGCAta	16.7266	-1	-2	1
18314	UUUGCUACUACAGCAUCCUgt	64.4784	6	3	3	18288	CACUUCAAAUCGACCAUUAgc	41.0971	4	-4	1
18315	UUGCUACUACAGCAUCCUGtg	56.295	4	3	3	18297	ACUCCUCCAUCAAAAUCGGag	54.1367	0	4	3
18316	UGCUACUACAGCAUCCUGUgg	50.8993	7	1	2	18330	GGAGAGUCAUUGCAGCUGCcc	48.2914	0	1	2
18326	AGUGCUUGCAAUGACAAUAat	48.741	2	-1	2	18332	GAGUCAUUGCAGCUGCCCAtt	40.8273	-1	0	1
18329	UGCGGAGAGUCAUUGCAGCtg	60.7914	1	3	3	18333	AUUGCAGCUGCCCAUUGAUct	59.4424	4	2	2
18336	UCUUUCAGGAUAUCCAAACaa	80.7554	7	2	4	18371	UCCUCUUAAUUCUGUAAAAtt	38.5791	1	-2	2
18348	UAUUUUAGUGAUAAACCGGac	91.4568	7	5	4	18380	CUACAAGAUCUACUUUAAUtt	44.964	2	-1	1
18372	UGUAAAAUUCUCAUCUACAag	58.4532	5	1	3	18382	GUCUUUGUCCCAUAUGCUGgc	60.8813	3	1	2
18374	UAAAAUUCUCAUCUACAAGat	91.1871	6	4	4	18385	ACCACCUGCUCAGUCAGAGca	67.446	0	3	3
18378	CUCAUCUACAAGAUCUACUtt	46.8525	4	-1	1	18386	CUCAGUCAGAGCAGAGAUGga	48.2014	0	-1	2
18379	UCAUCUACAAGAUCUACUUta	58.1835	6	1	3	18389	UGGAGGGCUGGGUGGCUGAtc	38.5791	2	-1	2
18396	UUGUCGAACUUCUUAUGGCtg	86.9604	5	5	3	18390	GGUGGCUGAUCCUGGGAGUag	25.7194	-1	-1	1
18461	UCCAUGCUCUAGCUGUUUCta	56.295	5	2	3	18391	GCUGAUCCUGGGAGUAGUGac	33.3633	-2	1	2
18462	AUGCUCUAGCUGUUUCUAUgg	54.946	5	1	2	18393	CUGGCCCAAGACAAGGGCAag	12.9496	-2	-2	1
18463	UGCUCUAGCUGUUUCUAUGgc	74.0108	2	2	3	18398	CCAGUCACACAGGAAGGAGcc	51.0791	-1	0	2
18464	CUAGCUGUUUCUAUGGCUUgg	48.741	0	0	1	18399	GGAGCCCACCCCGAUGGAGgt	33.3633	-2	1	2
18466	UGUUUCUAUGGCUUGGGCUtc	59.4424	6	3	3	18401	GCAGUGGCCAGAUUGAUGAtg	38.0396	2	-1	1
18468	UUUCUAUGGCUUGGGCUUCgt	82.0144	7	3	4	18402	GGGAAUGAGACUGAAUUUCcc	50.1799	2	-1	2
18471	UAUGGCUUGGGCUUCGUUGgt	88.3094	6	4	3	18404	GAGACUGAAUUUCCCUGCCtg	60.8813	0	2	2
18489	CAGAACUGUGCGGAUCUGCag	57.1043	3	0	2	18408	GAGUUCGAGUGGUGGUAGUgc	38.3094	3	-1	1
18500	UUCUUCCCAACUUGUCUACat	65.1978	7	2	3	18409	GUAGUGCCGUUUAUCUUGUaa	33.8129	3	1	1
18501	UUCCCAACUUGUCUACAUUag	57.7338	2	1	2	18415	ACAAGUCCAGGUCACAGUUcc	38.2194	3	1	2
18506	AAAUUUUGGUCAUGAAACGta	88.6691	6	4	4	18417	GUUCCAGUUGAUGAUGACUcc	42.446	0	0	1
18507	AAUUUUGGUCAUGAAACGUac	66.0971	6	3	3	18420	GUUCUCUCCUGCCUUCUCAac	48.741	4	0	1
18513	CUUCUGGAAGGAAUAGUUCaa	71.3129	4	1	2	18429	GAUGAGGAUGGUGAAAUUUgg	42.446	4	-1	1
18515	UGGAAGGAAUAGUUCAAGUtt	48.6511	5	1	2	18430	CCCAGAAAAUGGUUGUCAGaa	57.0144	0	0	2
18518	AGUUCAAGUUUAAAAGUCCct	78.5072	5	3	4	18431	GAAAAUGGUUGUCAGAAGUtc	49.1007	4	0	2
18528	AUGAAAAUAACGGGCGUUGct	82.9137	7	2	4	18433	GUUCCAUCCUCCACCGGGCac	61.241	-1	3	2
18531	CUCUCAUCUGGUUCGGCUUtg	38.3094	0	-2	1	18439	CCUUGCAUGUCCAGCUGUCcg	57.7338	-1	0	2
18536	UUUGAUGCCAGGAACUGGUtc	61.6906	7	3	3	18441	GAAUGGCAGGUAGAGCUGUga	34.1727	3	0	1
18539	UUUUCUUACACAGCGGGCAac	68.3453	7	2	3	18442	UGGCAGGUAGAGCUGUGAAcc	41.9964	2	0	2
18541	UUACACAGCGGGCAACUUUtc	62.2302	7	1	3	18443	AUGUUCCCAAGGUCUGGGAag	42.6259	5	1	2
18545	AAAUUCUCCAUUUCUAUCUtc	64.5683	7	2	3	18447	GGGGCUUUACGUAUUCCUCca	47.5719	0	1	2
18550	UCUUUCGCAGCAUCAACAUta	53.1475	6	1	2	18453	CCGGUCUCGCUGUCCUGGUag	14.9281	-1	-2	1
18551	CUUUCGCAGCAUCAACAUUag	34.1727	2	-2	1	18474	GGUCUUCCACUGCUCCGCUac	17.0863	-2	1	1
18552	CAGCAUCAACAUUAGCAGGtg	39.2986	-1	0	2	18475	GUCUUCCACUGCUCCGCUAca	19.6043	1	-2	1
18553	AGCAUCAACAUUAGCAGGUga	47.3921	5	1	2	18476	CUGCUCCGCUACAUCAUUUgc	23.0216	0	-2	1
18556	UGAGUCUCCAUUAGGGUCUgc	48.741	7	1	2	18478	GCUCCGCUACAUCAUUUGCta	37.1403	0	1	2
18564	AUGAUGGUUUCCACAGUGUgg	55.3058	6	1	2	18479	CGCUACAUCAUUUGCUAAUgg	30.3957	1	-4	1
18580	UUUCAUAACCAUACUUAUCtt	81.0252	5	3	4	18480	GCUACAUCAUUUGCUAAUGga	58.723	0	0	2
18587	UAGAAAUGCACACAUCACCat	80.1259	7	3	4	18492	GCAGUGCUGGGGACCACUUat	10.7914	-2	-1	1
18595	AUGAAUUUCAUUUUAGGAGgt	82.6439	5	4	4	18493	GGGGACCACUUAUCUUUCAaa	3.77698	0	-3	1
18605	GGCCAAUAAUAAGGACUUCcc	41.277	1	-1	2	18494	GACCACUUAUCUUUCAAAAta	37.9496	0	-2	1
18607	UAAGGACUUCCCAUCGGUAga	50.8094	4	2	2	18503	UUGUCUACAUUAGGAUGAUaa	58.0935	5	1	3
18610	CCAUCGGUAGAGAUCAUUGtc	65.018	1	0	2	18504	CUACAUUAGGAUGAUAAAUtt	38.6691	2	-2	2
18611	AUCGGUAGAGAUCAUUGUCat	74.0108	1	3	3	18510	GGCUGCCAUUGGGUAUUCUtc	16.7266	0	-1	1
18613	UUGUCAUCUAUUAAACCUGca	80.1259	6	3	4	18511	GGGUAUUCUUCUGGAAGGAat	25.3597	0	-2	1
18621	UCGUGUUCUGCUCUGUUGGtc	71.223	3	3	3	18516	GAAGGAAUAGUUCAAGUUUaa	45.2338	1	-1	1
18622	GUUGGUCAAAUACUGAGUGgc	58.6331	0	3	2	18517	GGAAUAGUUCAAGUUUAAAag	38.6691	2	-2	1
18623	UGGUCAAAUACUGAGUGGCta	69.964	3	3	3	18520	GAAUCCUGAGGGCCAGCAAtg	45.3237	2	-1	1
18624	UCAAAUACUGAGUGGCUAUgc	55.9353	7	0	3	18522	GGGCCAGCAAUGACCACAUga	17.1763	0	-2	1
18634	ACAAAUAGACAGCAAAACCtt	78.5072	5	3	4	18523	GCCAGCAAUGACCACAUGAaa	28.1475	1	-3	1
18635	AUAGACAGCAAAACCUUUGaa	87.0504	7	3	4	18524	CCAGCAAUGACCACAUGAAaa	34.5324	1	-3	1
18655	UCUGGUGCGGAAAGUAACCtt	69.0647	2	3	3	18525	CAGCAAUGACCACAUGAAAat	31.6547	0	-4	1
18668	UAUAGUUGAUCUCCAUUCAta	66.0971	7	1	3	18526	GCAAUGACCACAUGAAAAUaa	41.1871	4	-2	1
18680	UAUUUCAGCUAGCUCCUUCtg	97.7518	8	4	4	18537	UGAUGCCAGGAACUGGUUCtg	67.0863	5	3	3
18681	UUCAGCUAGCUCCUUCUGAat	61.6007	6	1	2	18542	GGGCAACUUUUCUUUUAAAtt	10.0719	-1	-3	1
18690	UUGCUAGAGAGUUUGGUGUtt	57.1942	7	2	2	18549	CCUCCAUUCUUUCGCAGCAtc	29.4964	0	-2	1
18692	UCUUUCCUCUUGUUCUUCAgg	44.5144	6	1	2	18558	CCAGCAUAGAAAUGACACUaa	31.7446	1	-2	1
18693	UCCUCUUGUUCUUCAGGCUct	42.3561	2	1	2	18567	GGUUUCCACAGUGUGGAUAgg	29.7662	3	-2	1
18700	UUCUUUAGACAUCAUUAGGcg	80.6655	6	3	4	18571	GGGAGCCAGCGUUCCUCUGgc	29.2266	-2	0	2
18701	UCUUUAGACAUCAUUAGGCgc	84.2626	7	5	4	18572	AGCCAGCGUUCCUCUGGCUtt	16.9964	-1	1	2
18707	UCUUGCAGGACAACUUUGAtg	58.1835	7	0	2	18573	GCCAGCGUUCCUCUGGCUUtt	27.8777	-1	-1	1
18713	UGAUGCUAUAUGAAUUCUGcc	77.9676	6	3	3	18574	CAGCGUUCCUCUGGCUUUUca	31.6547	1	-3	1
18715	UGCUAUAUGAAUUCUGCCAtt	47.3921	6	0	3	18575	GCGUUCCUCUGGCUUUUCAta	16.7266	0	-2	1
18718	UGCCAUUUUGCUAGCACUGat	58.2734	2	2	3	18576	UCCUCUGGCUUUUCAUAACca	64.9281	2	1	3
18720	UUGCUAGCACUGAUAUGGCtc	77.518	5	5	3	18577	UCUGGCUUUUCAUAACCAUac	46.4928	2	1	2
18721	GCUAGCACUGAUAUGGCUCtt	67.8058	0	2	2	18578	CUGGCUUUUCAUAACCAUAct	31.6547	0	-4	1
18722	CUAGCACUGAUAUGGCUCUtg	29.7662	1	-1	1	18585	GGCUCAUGAAGAAUAGAAAtg	33.9029	1	-3	1
18731	UUUUAAGGCUGUAUAUUCGgt	94.964	8	5	4	18592	GUGCCAGAUUUCUGUAAUGaa	54.2266	0	0	2
18732	UAAGGCUGUAUAUUCGGUUtt	67.9856	6	3	2	18596	GAAUUUCAUUUUAGGAGGUcg	34.1727	3	1	2
18737	UUAUCAUCCCUGUCCAUCUtg	66.0971	7	2	3	18603	GUGUAUCUGGAGGGCCAAUaa	23.3813	2	-2	1
18739	UCAUGUCUUCGUCAUCUUCta	60.7914	5	2	3	18604	GGAGGGCCAAUAAUAAGGAct	23.1115	0	0	1
18740	UGUCUUCGUCAUCUUCUAGac	60.4317	5	3	3	18612	CGGUAGAGAUCAUUGUCAUct	34.4424	0	-2	1
18742	UCUUCGUCAUCUUCUAGACcc	75.7194	5	3	3	18629	GGGUUGCAGUCUGUCAAAAgg	16.7266	-1	-3	1
18743	UUCGUCAUCUUCUAGACCCca	74.0108	5	4	3	18630	CUGUCAAAAGGGAACAAAUag	41.0971	0	-3	1
18748	UAACUGUGCCAUCUCCUACtc	88.3094	7	4	4	18631	UGUCAAAAGGGAACAAAUAga	49.2806	5	-1	3
18749	UGUGCCAUCUCCUACUCCUtt	49.2806	2	2	2	18636	GCAAAACCUUUGAAAUAGUca	21.223	2	-1	1
18756	UUCCAACAGUCGGAAAUUGcg	56.295	5	2	3	18640	GGGACUCCAGUUGUCUUUAag	16.7266	0	-3	1
18759	UCGGAAAUUGCGAGGGACUtt	38.4892	2	0	2	18642	GGAUGUCCAGACAGAUGACtc	43.795	-1	1	2
18760	AUUGCGAGGGACUUUUACUcc	68.5252	4	3	2	18644	CAGACAGAUGACUCCCUGAct	38.3094	1	-3	1
18761	UGCGAGGGACUUUUACUCCtt	64.5683	3	3	3	18653	GAUAGAUUCUGGUGCGGAAag	49.1007	3	-1	2
18765	UACUCCUUUGCAGUGAAAUtt	61.6007	5	1	2	18654	GAUUCUGGUGCGGAAAGUAac	49.1007	3	-1	1
18768	UUGCAGUGAAAUUUUCUAGgt	79.7662	7	3	3	18656	GGUGCGGAAAGUAACCUUUgg	31.7446	2	-2	1
18777	CAAGGGAACACAAUGGGCAgg	53.777	1	0	1	18659	UGGUGGCUUAAAUGGAUAAtc	29.6763	3	-2	2
18778	GGUGGGGCAGGCUCUGGUGtg	48.2914	-1	1	2	18660	GCUUAAAUGGAUAAUCUGAtg	38.9388	4	-2	2
18780	GUGUGAGUUUCCACUCUGGtg	60.8813	1	1	2	18663	AAAACACACCACCUUCAUAta	57.464	4	1	3
18781	GUGAGUUUCCACUCUGGUGac	60.8813	0	1	2	18664	ACACCACCUUCAUAUACAGaa	54.1367	0	3	3
18782	GUUUCCACUCUGGUGACCUtt	58.1835	3	2	1	18673	AGGCCCAGCACUGCAAUUAgg	40.7374	3	-2	2
18784	ACCUUUGACUCCCGUAGGCgt	61.1511	3	3	3	18674	CCAGCACUGCAAUUAGGAGga	43.4353	-1	1	2
18785	UUGACUCCCGUAGGCGUUUgc	40.3777	5	0	2	18675	GCACUGCAAUUAGGAGGAGga	37.1403	-1	1	2
18818	UGGGGAUAUUGCUCAGAAGtt	58.2734	2	1	3	18682	CAGCUAGCUCCUUCUGAAUtc	31.6547	0	-3	1
18819	UAUUGCUCAGAAGUUAAGUaa	72.3921	6	3	3	18686	GCAGUGGUUUUGCUAGAGAgt	35.7914	0	-1	1
18823	UGGGUGUUCUGUAAAGGGUgg	35.7014	2	1	2	18691	CUGGGUGGCAGAAGGUUUUct	33.9029	2	-3	1
18833	UCUGGAGCAAGUUUCUUCUca	55.036	4	2	2	18698	CCUUCGGGCGGCUGAGGGAgt	32.3741	-1	-2	1
18835	UCAGAGUCCACAAGGAACAtc	48.741	6	0	2	18709	GGACAACUUUGAUGCUAUAtg	14.5683	-1	-3	1
18837	ACGAACUUUCUCAGCCCCGgg	61.1511	3	3	3	18711	CAACUUUGAUGCUAUAUGAat	42.446	4	-2	2
18839	UCUCAGCCCCGGGAUCACUgg	27.7878	3	1	2	18728	GGUCCACAUUCUAUUUUAAgg	20.8633	0	-2	1
18842	UCUCCCUCAAGCCUAAAUCca	77.6079	3	3	3	18744	CGUCAUCUUCUAGACCCCAgc	14.5683	-1	-2	1
18844	CCAGAAAGAGGGGACUAAGgg	54.8561	0	-1	2	18766	CUCCUUUGCAGUGAAAUUUtc	33.9029	2	-3	1
18848	AGAGUAGAUGGAGGUCACAgg	46.4928	4	0	2	18769	GCAGUGAAAUUUUCUAGGUtc	32.2842	0	0	1
18849	AUGGAGGUCACAGGAGGGCac	69.6942	4	4	3	18770	CAGUGAAAUUUUCUAGGUUca	47.3921	0	-1	1
18850	AUGGGAGAGGAAGCACACAgt	48.6511	1	0	2	18771	GUGAAAUUUUCUAGGUUCAag	38.3094	4	-2	2
19013	UUUGUUUUCAACAUGGUAAgg	64.2086	7	1	3	18790	CCUGUUGCUCUCUCCCGCUgc	25.7194	-1	-1	1
19034	AUACAUCUCUCCUCCUUUGgt	67.0863	5	3	4	18796	ACCCCUGACAGGCAGGGGAaa	34.1727	1	0	2
19035	UCCUCCUUUGGUCUCACACag	71.223	2	3	3	18800	CAGAUUCCACACCAUGUGGca	45.9532	3	0	2
19036	AGAAACAAUACAAUCCUCCga	87.0504	7	4	4	18801	CACACCAUGUGGCAGAGAGac	59.8921	-1	0	2
19045	UCCAACUCCAAGUCUCAGUgt	44.6043	6	0	2	18803	GUGGCAGAGAGACAGAGCCac	52.6978	0	2	2
19061	GAAAACAAAGGCUCUCUGGtt	74.4604	5	2	3	18807	CCUGCUGCCUGUCCCCUGGgc	48.2914	0	0	2
19062	AAGGCUCUCUGGUUUCAGCtt	62.5899	0	4	3	18810	CUGCCACAGACCAGCUUCAga	15.1978	0	-3	1
19094	ACAUUUAUAGCUUGACUACat	78.5072	6	2	4	18811	CUUCAGAGAAGGAAGGAGUcc	47.482	4	-1	1
19095	UAUAGCUUGACUACAUAUGaa	90.9173	7	3	4	18813	GCUAGAGAUGGAAGUCUCAga	36.1511	1	-2	1
19098	GUUUUGGGUCCAUUGCAGGtt	77.9676	4	3	2	18817	GCUCCAAAGCCUAUGGGGAta	34.8022	-1	0	1
19103	AUCAGGCAGGUUAUAAUAGat	69.2446	4	3	3	18826	CCUAAGUGGGCACCCUAAAag	36.1511	3	-4	1
19104	GGCAGGUUAUAAUAGAUAGtg	47.9317	1	-1	2	18827	AGACGCCUCAAGGGAGGCAat	30.036	0	1	2
19106	CAUAGAAACAAUACAAUCCtc	76.7086	5	1	3	18828	GACGCCUCAAGGGAGGCAAtc	30.1259	0	-2	1
19122	GGGAGCUAUCAGGUCACCCaa	50.4496	-1	2	2	18830	CUGAAUCUCCAACUGCAAAcg	29.6763	2	-3	1
19124	AGGUCACCCAAGAAAGAGCaa	52.2482	1	2	3	18854	UGAAACGACCACGAACGACca	75.7194	6	3	3
19128	GUAUGUGAGCGCAUUUUCCaa	77.9676	4	3	2	19017	CCUCAAAUGCUUAUCAGGUct	38.5791	0	0	1
19131	AGCAGAAACGUAGUGUCAGtg	74.0108	1	3	3	19022	CCUCAAAUAUAUGGGGAUAcc	32.2842	0	-4	1
19134	CAGAGUGAAGACAGAGGGGaa	57.1043	-1	1	2	19029	UCUCCCAUACCGGGUUCCGtt	68.0755	1	4	3
19135	AAGGAAAACAAAGGCUCUCtg	76.259	5	3	4	19032	GCAGGUUAUAAUAGAUAGUgt	31.7446	1	-1	1
19138	UUCUCUAUCCGCCGCACGAgc	54.3165	4	1	3	19033	AGUGUAGCACAUAAAAUUUaa	42.7158	4	0	2
19140	CCGCCGCACGAGCUGCACCag	28.8669	-2	0	2	19039	CCCUUCUCCCAGGUCAUCAgt	27.8777	0	-3	1
19153	UGGAUCAGCAUAUUGUCCAtc	53.6871	6	1	2	19043	AUUGCUGCAUGGAGUCCUCtt	82.0144	4	4	3
19169	GUCUUCAAAACUUCCGCCGct	65.9173	4	2	2	19047	GUCUCAGUGUCACAGGGACcc	57.1043	-1	1	2
19386	UUCUCCUUGAUGUGCAGGAag	57.554	6	1	2	19048	AGUGUCACAGGGACCCAAAgt	49.2806	4	-1	2
19390	ACGGAUUGUAGCCAACAUUtg	37.9496	2	-1	2	19049	GUCACAGGGACCCAAAGUUca	40.5576	1	-1	1
19408	UGUCGUCCUUUGUAAGACUga	31.5647	1	1	2	19050	GCACCUCAAAUUCAGGAACac	39.3885	0	0	2
19409	UCCUUUGUAAGACUGAAGUct	50.8993	6	1	2	19051	CUCAAAUUCAGGAACACACca	63.1295	4	0	3
19410	CCUUUGUAAGACUGAAGUCtt	58.723	3	0	2	19053	AUGUGAGCGCAUUUUCCAAat	61.6007	4	1	2
19411	AAGACUGAAGUCUUCUGAAtg	61.6007	4	1	2	19054	UGUGAGCGCAUUUUCCAAAtc	40.1079	5	0	2
19413	UGAAUGAUCUCCUUGAUAGgt	84.8022	7	3	4	19055	CAUUUUCCAAAUCAAAGUUat	32.6439	3	-1	2
19414	UGAUCUCCUUGAUAGGUAGgg	60.7914	5	2	3	19060	GAAGACAGAGGGGAAAAGAaa	45.2338	3	-1	1
19415	AUCUCCUUGAUAGGUAGGGta	80.1259	5	4	3	19068	CGCGGACGGCUCACGAAGAct	0	-2	-4	1
19416	AUAGGUAGGGUACAUCACAga	62.2302	4	1	3	19069	AUCCGCCGCACGAGCUGCAcc	32.1942	0	1	2
19418	GUAGGGUACAUCACAGAACtg	67.2662	1	1	2	19070	CGAGCUGCACCAGCAUCUCgg	48.2914	-1	0	2
19419	UAGGGUACAUCACAGAACUgg	51.4388	2	1	2	19071	CCAGCAUCUCGGCCAUCUUcg	25.7194	-1	-2	1
19420	UCACAGAACUGGGAACAGAag	49.2806	5	0	2	19075	CGCCCUGCAGGUGGUUGAGag	37.5	-1	-1	2
19423	AAGAGUGACCCAGACCCAGag	74.1007	3	3	3	19076	GAGAGCGCUCUCCUCAGAGgc	63.3993	-1	2	2
19430	UCAUGAGUGGCAACAAACAgg	53.1475	5	0	2	19081	CUCCCACAGCUUGCCCCGGtt	35.5216	-2	1	2
19434	AAACAGGAAGUUCACGCCUga	59.4424	5	3	2	19082	GCGCACGGGCGCGCGUCCGcg	37.5	-1	1	1
19437	UUCACGCCUGAGUCCUCACca	59.1727	3	3	3	19083	CGCGCUCGCGCGUCAGCGAcg	0	-2	-3	1
19438	UCACGCCUGAGUCCUCACCat	52.6079	1	3	3	19086	AGCAGAAACUGCUCGAAGUcc	45.1439	1	0	2
19446	UCACCAUCCGUCCAGUACUca	46.4928	2	1	2	19089	GCCGCAUCUCCGCUGCUUUgc	21.223	0	-2	1
19449	CAUCCGUCCAGUACUCAUCct	67.2662	1	0	2	19116	GAACUUUCAGAGGCGGUGAgc	42.446	4	-1	2
19451	CAUCCUUGUCAAAGUGAGCat	65.018	0	1	2	19117	GGCGGUGAGCUCCAACUCCaa	37.5	0	0	2
19452	UCAAAGUGAGCAUCUCCGCcg	75.7194	6	4	4	19123	GCUAUCAGGUCACCCAAGAaa	38.9388	3	-2	1
19453	AAAGUGAGCAUCUCCGCCGag	83.2734	5	5	4	19143	CGUCGGCCUUCUCCGCCCUgg	10.7914	-2	-1	1
19455	UGAGCAUCUCCGCCGAGGCct	65.2878	1	4	3	19159	CGUGGAUGACGGGCAGCAGaa	48.2914	-1	0	2
19463	AAAGGCAUGGCCUAGAGUGtt	84.8022	4	4	3	19160	GUGGAUGACGGGCAGCAGAaa	27.8777	-1	-2	1
19465	CAUGGCCUAGAGUGUUUCCtg	50.0899	0	1	2	19165	GGCCGCAUCUCCGCUGCUUtg	17.7158	-1	-2	1
19472	GUUGUCUCCGUGAUCUCCCct	67.536	2	4	2	19330	CUGCCUCUCAGCGGAUGUAga	15.1978	-1	-3	1
19473	UGUCUCCGUGAUCUCCCCUtg	34.0827	3	3	2	19336	CCUCCUCUUCCCAGGAGCCct	33.3633	-2	1	2
19474	CUCCGUGAUCUCCCCUUGCga	50.4496	0	0	2	19339	GAGUCUCCUGGCUCCGUGUag	19.6043	-1	-1	1
19475	UCCGUGAUCUCCCCUUGCGaa	57.2842	1	3	3	19341	CCGUGUAGACAGAGUUUCGgc	50.7194	1	-1	2
19477	UGAUCUCCCCUUGCGAAGCca	57.0144	3	3	3	19346	GGCCAGGUGGGUGGUUGCUgg	14.9281	-1	-1	1
19481	GAAGCCAAUUAUGAUGUCUgc	45.2338	1	0	1	19347	GGGGCUGGCCCAGCUCCCCgg	37.5	-1	1	2
19482	AAGCCAAUUAUGAUGUCUGca	82.554	2	4	3	19349	GGUAGCCAUGGUGCGGUUCag	40.018	-1	0	2
19483	AGCCAAUUAUGAUGUCUGCag	58.2734	2	2	3	19354	AGGCAUCUUCCAAUUGGUUct	27.0683	0	1	2
19486	AGUGGGAUUUGCAUACUCCac	78.1475	2	4	3	19364	CACUCUGUACCUCAGCCAGgc	57.1043	-1	0	2
19487	CUGGAAUGCCACUUAGGACtg	60.5216	0	1	2	19365	GCGAGUGUUGGAGCGCUCGat	44.1547	0	0	2
19490	UUAGGACUGUUUGGCAUUAgt	44.5144	5	0	2	19372	GGGGCACGUGCUCUGUCGAct	6.29496	-2	-1	1
19491	UGGCAUUAGUGAGAAUUCUgc	35.7014	3	0	2	19374	UGCUGGAGCUGAGGCGGUUtt	41.3669	1	0	2
19492	GCAUUAGUGAGAAUUCUGCaa	67.2662	5	2	2	19376	AGCAGGCGAAGGCUGUCCAgt	32.1942	0	1	2
19494	UUAGUGAGAAUUCUGCAACat	93.3453	7	4	4	19381	GACAGGGCUGGGGAUGAAAcc	34.5324	-1	-3	1
19496	GUGAGAAUUCUGCAACAUCtg	63.6691	0	0	2	19385	CAGCCUCCCGAUCCACCAGtc	35.5216	-2	0	2
19497	GAAUUCUGCAACAUCUGGCac	80.2158	5	4	3	19397	CGGAGUCUGACGGCCGGCUcg	8.90288	-1	-2	1
19498	UUCUGCAACAUCUGGCACUcc	60.3417	6	1	2	19428	CCAGACCCAGAGAGUGGCCaa	33.3633	-2	1	2
19499	UCUGCAACAUCUGGCACUCca	71.8525	2	3	3	19431	GAGUGGCAACAAACAGGAAgt	23.3813	-1	-2	1
19500	UGCAACAUCUGGCACUCCAca	45.1439	5	0	2	19433	GCAACAAACAGGAAGUUCAcg	41.1871	2	-2	1
19501	AACAUCUGGCACUCCACACct	77.8777	5	3	4	19444	UCCUCACCAUCCGUCCAGUac	29.946	0	1	2
19505	CACUCCACACCUGGGCUUCtg	59.8921	0	-1	2	19445	CCUCACCAUCCGUCCAGUAct	10.7914	-2	-3	1
19507	ACACCUGGGCUUCUGCAUUat	52.7878	1	1	2	19448	CCAUCCGUCCAGUACUCAUcc	36.1511	0	-2	1
19508	CUUCUGCAUUAUCUCCAUGac	56.3849	2	1	2	19457	AUCUCCGCCGAGGCCUGGCcc	74.1007	3	4	3
19509	UCUGCAUUAUCUCCAUGACac	69.0647	2	3	3	19459	UCCGCCGAGGCCUGGCCCCgg	54.4964	1	3	3
19510	UGCAUUAUCUCCAUGACACgg	74.0108	5	3	4	19460	GCCGAGGCCUGGCCCCGGUgc	14.9281	-1	-1	1
19511	GGACAGCUUUCCAGUCUCCgg	33.3633	-1	1	2	19461	CUGGCCCCGGUGCAAAGGCat	35.5216	-2	1	2
19513	UUCCAGUCUCCGGCAAACCga	67.446	4	3	3	19466	GGCCUAGAGUGUUUCCUGGcc	43.795	0	1	2
19518	GAACUUCUGCAUUUCCCUCag	56.3849	2	3	2	19469	GUUUCCUGGCCCAUCAAAUgg	55.3957	3	0	1
19519	AACUUCUGCAUUUCCCUCAgt	57.554	7	0	3	19471	GCCCAUCAAAUGGGAAGUUgt	6.02518	0	-2	1
19521	UCUGCAUUUCCCUCAGUUUgt	46.4928	3	0	2	19476	CGUGAUCUCCCCUUGCGAAgc	17.0863	-2	-2	1
19524	UCAGUUUGUCCACUGCACUgg	52.7878	5	2	3	19484	CCCCAACUAACCCUCUUGAag	12.3201	1	-3	1
19525	CAGUUUGUCCACUGCACUGgt	60.8813	3	0	2	19504	GCACUCCACACCUGGGCUUct	13.0396	-1	-1	1
19529	ACUGGUGGCCUUCUUUGUUtt	52.7878	1	2	2	19512	GCUUUCCAGUCUCCGGCAAac	17.446	1	-2	1
19531	UGGCCUUCUUUGUUUUAGAgt	41.9964	2	0	2	19515	CCGGCAAACCGAAGAACUUct	21.4928	0	-3	1
19532	CUUCUUUGUUUUAGAGUCGtg	65.018	4	1	3	19523	CCCUCAGUUUGUCCACUGCac	44.1547	0	-1	2
19533	CUUUGUUUUAGAGUCGUGAag	57.6439	5	-1	2	19526	CCACUGCACUGGUGGCCUUct	10.7914	-2	-2	1
19534	UGUUUUAGAGUCGUGAAGGta	84.8022	6	4	4	19527	GCACUGGUGGCCUUCUUUGtt	54.5863	0	1	2
19535	UUUUAGAGUCGUGAAGGUAaa	68.8849	7	1	3	19530	UGGUGGCCUUCUUUGUUUUag	33.723	2	0	2
19536	UUUAGAGUCGUGAAGGUAAaa	66.0971	7	0	3	19543	GGUAAAAUUUCCUAAGAUAat	35.1619	2	-3	2
19537	UUAGAGUCGUGAAGGUAAAat	59.4424	6	0	3	19551	AAUUCUGCGCCUGUUCCCAct	72.3921	5	3	3
19540	UCGUGAAGGUAAAAUUUCCta	67.7158	3	2	3	19556	ACUGAAGUGCGGUCACUUCtc	69.0647	5	2	3
19541	GUGAAGGUAAAAUUUCCUAag	46.8525	4	-1	1	19557	CUGAAGUGCGGUCACUUCUcc	38.3094	4	-2	1
19544	AAAUUUCCUAAGAUAAUUCtg	78.5072	6	4	4	19566	GGCCGAGCGGCCUCGGUCCcg	37.5	0	0	2
19545	UUUCCUAAGAUAAUUCUGCgc	93.3453	7	5	4	19580	CCAGGCGCACCUUGCGCGCgc	48.2914	-1	1	2
19546	CCUAAGAUAAUUCUGCGCCtg	70.054	4	2	2	19583	GCGCGCGCGGCGCCUCACCac	37.5	-1	0	1
19549	AUAAUUCUGCGCCUGUUCCca	80.036	6	5	4	19585	CGCGGCGCCUCACCACCGGga	37.5	-1	0	1
19550	UAAUUCUGCGCCUGUUCCCac	88.6691	7	5	4	19589	CACGCGCUGCGCGCGGUAGcg	35.5216	-1	-1	2
19553	CUGUUCCCACUGAAGUGCGgt	42.1763	1	1	2	19603	GGUGACCGGCUUGGCGCUGcg	33.3633	-2	1	2
19554	UGUUCCCACUGAAGUGCGGtc	57.0144	3	4	3	19604	GACCGGCUUGGCGCUGCGGca	35.5216	-2	2	2
19558	AGUGCGGUCACUUCUCCGGct	67.536	1	4	3	19605	CGGCUUGGCGCUGCGGCACgg	37.5	-1	-1	2
19564	UGGGACAGUGGCAGGGCCAgg	34.7122	1	0	2	19606	GCUUGGCGCUGCGGCACGGcc	40.018	-2	2	2
19620	CUGUACUCGGACACGUCUUtg	38.3094	3	-2	1	19607	GCUGCGGCACGGCCCAUCGgt	48.2914	0	1	2
19629	UGUUCUCCAGCUCCGGUGGag	57.0144	4	3	3	19631	GCUCGGGGUACUCUCCGAGct	56.8345	0	2	2
19635	UGGCAUCAUUCUUGAACGCct	43.3453	1	3	3	19632	CUCUCCGAGCUCGGGGAUGat	57.1043	-1	-1	2
19652	UGGACGGCUUGCACACCAUgc	38.5791	1	0	2	19633	CCGAGCUCGGGGAUGAUUUcc	27.8777	0	-3	1
19677	UAACUUCCUCCGCAGCUUCtt	67.0863	6	3	4	19637	CUUGAACGCCUGCCACCCCtg	46.3129	1	2	2
19678	UCCUCCGCAGCUUCUUGCUta	38.5791	1	1	2	19655	CGGAGCACGAGCGCUUACUga	26.6187	0	-3	1
19682	UUAGGCGCUGCUUCUUGCCct	78.2374	4	5	3	19659	CGCGGCCAAAAGCGGCUGCcc	24.8201	0	-1	2
19683	UAGGCGCUGCUUCUUGCCCtg	58.8129	0	5	3	19661	AAGCGGCUGCCCAGGUCGUtc	29.946	-1	2	2
19687	UCUAGCCCUUUGAUCUCGCtc	67.0863	4	5	3	19663	CGGCUGCCCAGGUCGUUCCac	24.8201	0	-1	2
19705	GUUCAGAUCCUUUUCCUUGgg	74.1007	4	2	2	19668	GUACAGCACGGGGCAGAAUgt	23.741	1	-1	1
19706	CCUUGGGGUCAAAGAUAGGgt	58.723	0	0	2	19671	CGGGGCAGAAUGUCUGCGAcc	19.964	0	-3	1
19708	GGGUCAAAGAUAGGGUCUGgg	52.9676	1	0	2	19672	GGCAGAAUGUCUGCGACCAca	24.3705	-1	-2	1
19711	UCUGGGUGUUCGAUGAGGUcc	52.7878	2	3	2	19684	GCUUCUUGCCCUGGGCCAAgc	32.3741	-1	-2	1
19712	UGUUCGAUGAGGUCCACCAgg	58.1835	6	1	2	19703	GCAGCAGCGUCUCGUUCAGat	48.2914	-1	1	2
19716	UUGUCGCUGGGUGCCGGGCgg	59.1727	3	4	3	19718	CGCUGGGUGCCGGGCGGAUgt	21.5827	-1	-3	0
19722	GGAGAUAGUGCUGGCCGCCgg	51.0791	-1	2	2	19719	GGGUGCCGGGCGGAUGUGGag	29.2266	-1	0	1
19725	UCCAGAGCUCGGCAGCAUGtg	61.1511	1	1	3	19744	GGAGAGCAGAAUGGUCCUGac	35.6115	-1	1	2
19727	CUCGGCAGCAUGUGUGUUCaa	55.4856	1	-1	2	19746	GCAGAAUGGUCCUGACAUCat	52.0683	0	0	2
19728	UCGGCAGCAUGUGUGUUCAag	41.9964	3	0	2	19747	GAAUGGUCCUGACAUCAUAca	49.1007	3	-2	1
19730	UUCAAGGGACUAUCAAUGUtg	55.3058	7	1	2	19748	GGUCCUGACAUCAUACAGGgc	60.6115	1	2	2
19731	UCAAGGGACUAUCAAUGUUgg	53.1475	5	1	2	19749	CCUGACAUCAUACAGGGCAga	34.5324	1	-2	1
19733	AUCAAUGUUGGGUUCUCCUag	61.6007	5	3	3	19751	CAUCAUACAGGGCAGACCAct	45.2338	3	-1	2
19734	AAUGUUGGGUUCUCCUAGAag	59.4424	5	1	3	19755	CACUUUUCCUUCAGGAUGUcc	38.3094	4	-2	2
19735	UGUUGGGUUCUCCUAGAAGgc	82.0144	5	3	3	19758	CCUUCAGGAUGUCCAGGCAta	32.3741	-1	-2	1
19736	UUGGGUUCUCCUAGAAGGCtc	71.223	2	4	3	19760	GGCAUAUGUUACCCUGGGUgt	25.3597	0	-1	1
19764	UCCACGUUGGGGUGAUAGCag	61.1511	1	2	3	19762	GGGUGUCCACGUUGGGGUGat	29.2266	-2	0	2
19774	UUCACUGUGGGCGCAUUGUaa	55.3058	6	1	2	19768	AGCAGGGCGUGAGGAACUUca	38.5791	0	0	2
19777	GCAUUGUAAGGGUAGCCACtg	58.723	3	1	2	19769	GCAGGGCGUGAGGAACUUCac	33.3633	-1	0	2
19781	GUAGCCACUGGGGAACUCUag	41.4568	0	0	1	19771	GAGGAACUUCACUGUGGGCgc	35.5216	-2	2	2
19784	CCACUGGGGAACUCUAGCGag	50.5396	0	1	2	19775	GUGGGCGCAUUGUAAGGGUag	27.8777	-1	0	1
19786	UCUAGCGAGAGCUUAUACCtc	84.2626	6	4	3	19792	AGCUUAUACCUCAGGUCUUca	42.3561	4	0	3
19787	CUAGCGAGAGCUUAUACCUca	45.2338	0	0	1	19848	CCACCUCCGUGGGGCACCAgc	10.7914	-2	-2	1
19795	UCAGGUCUUCAUAUACUGUtc	37.8597	2	2	2	19852	GCCCGCACUGGCUGUCUGAta	17.7158	0	-3	1
19796	AGGUCUUCAUAUACUGUUCca	64.9281	2	1	3	19856	CCUCACUCUCUGGGCAGAAtc	25.7194	-1	-3	1
19797	CUUCAUAUACUGUUCCAGCtg	74.1007	3	2	3	19864	GAGGUGCCCUGAGGUGGCGtc	35.5216	-2	2	2
19798	UUCAUAUACUGUUCCAGCUgc	55.3058	6	2	3	19865	GGCGUCACGUAAUCAGACAca	21.4928	0	-3	1
19819	AACCUGAAGUUGUAGCCUGgg	74.0108	4	3	3	19866	GUCACGUAAUCAGACACAUcc	38.3094	0	-1	1
19822	AAACGCUGUCGAGCCGGGUga	55.6655	3	3	2	19874	GAGAUGAUCAGAAGCUGAAct	43.3453	4	-2	1
19825	CCCAGGCCUUGUCCAAGUCgc	29.2266	-2	-1	2	19877	CUCGGUUGAUGAUCCCGAUgg	31.6547	0	-2	1
19833	UUGACCACGUCCCCUACCCgc	76.8885	4	4	3	19878	GGUUGAUGAUCCCGAUGGUcc	36.1511	0	0	1
19835	UGUCCGGGUGGAAGCGGCAgg	42.7158	1	1	2	19895	GAUGAUGGUGGGGAUGAUGtt	65.018	3	1	2
19843	UUGAUGAAAAUAGUGAAGUtc	62.8597	6	2	3	19897	CUUCAGGAGGGUGCGGUACtc	61.241	3	0	2
19847	GUUUCCACUGUGUCCACCUcc	51.8885	3	1	1	19909	UGCGCGCCAGUUUGGCAAAat	16.9964	0	-2	2
19857	UCACUCUCUGGGCAGAAUCct	69.0647	5	2	3	19911	GCAAAAUCCUGCCCCGCAAac	32.3741	2	-2	2
19858	UCUCUGGGCAGAAUCCUUGca	77.6079	7	3	3	19912	GACCACGUCCCCUACCCGCaa	50.4496	-1	2	2
19861	UCAGUAACAAUCAUCUUGGtg	80.3957	7	4	4	19914	CCGCAAGAUGGGGCAGAAAgg	14.9281	-1	-5	1
19886	CAGCGUAGUCUCAUUCACCtc	63.3094	0	1	2	19916	GGUGGAAGCGGCAGGUCUUca	28.5072	-1	-1	1
19887	AACUUCUUGGCUUUGUACUgg	61.6007	5	2	3	19919	CAUGUCCCUGGCUGUCAGGtt	46.3129	1	1	2
19891	UUGAGGAAGUUGAGCAGGAtg	58.0935	5	1	2	19924	CCAUCAUGAUGGGCGUUUCca	58.723	1	-1	2
19902	AGAAACGCUGUCGAGCCGGgt	71.9424	4	4	3	19926	AGCCCUGGAUCUCACAGGUcc	31.9245	0	1	2
19918	UUCAUGUCCCUGGCUGUCAgg	55.3058	7	0	3	19927	ACAGGUCCGGAGCACAGAGct	50.3597	-1	3	3
19923	UAGUGAAGUUCUCAGCUUCca	80.6655	6	2	4	19929	CACAGAGCUGUAGUUCACGca	67.1763	0	1	2
19947	UCCAUGACUCUGUUGGCGUag	51.4388	5	2	2	19931	ACGCAGCGGCCAGUGAGGAtc	23.2914	-1	1	2
19948	UUGGCGUAGAGUCCGGAGCcc	69.6942	2	3	3	19942	AGGUGCCCUGAGGUGGCGUca	29.946	-1	2	2
19955	AAAACCCACCCUACAAAGUag	51.1691	4	2	2	19944	GGUGGCGUCACGUAAUCAGac	50.5396	0	1	2
19958	AUCAGAAGCUGAACUACUCgg	80.6655	4	3	4	19953	GAGCCCUUCACCUUGGUUAcc	40.1978	2	-2	1
