# Supplementary material for: sIR: siRNA Information Resource, a web-based tool for siRNA sequence design and analysis and an open access siRNA database
Source: BMC Bioinformatics. 2007 May 31;8:178. doi: 10.1186/1471-2105-8-178 (PMC1896181; doi:10.1186/1471-2105-8-178)
Supplement: Additional file 2 — siRNA test set2. This file lists all the siRNAs from the siRecords database and their scores used for validation purpose. The scores for each of these siRNAs were computed using sIR algorithm, Rational design, Ui-Tei design and Amarzguioui design. [file 1471-2105-8-178-S2.xls]

## Sheet: siRecords_download_050428.txt.o
ID	siRNA sequence (Sense)	Efficiency status	sIR	Rational	Amarzguioui	Ui-Tei
11373684	CGCGCUUGGUAGAGGUGGA	High	63.3993	2	3	3
11724966	GAAUUUGCAACUGGUUUCC	High	43.795	3	0	2
11792820	GGCUGAAGGACCUGGAGGC	High	53.2374	-1	2	2
11792820	AAACUAAAUUACAACUUGU	High	57.9137	5	1	3
11792820	AGCAAGUUAACACGAAUUC	High	49.1007	4	1	1
11792820	GGCGGCACCACCAUGUACC	High	54.946	-1	2	2
11792820	GCUGCAGAUCGAGCUGGGC	High	28.8669	-2	1	2
11792820	ACUAUGGAAGAUUAUACCA	High	45.1439	5	0	3
11792820	GCCGCUGCCAGCUCUCGCA	High	57.2842	1	3	3
11937629	CGUGUACAAGCACUUCAUC	High	71.3129	3	3	2
11937629	CUUCAGUGGCACUAAGAGU	High	71.8525	4	2	4
11937629	UGCAUUAAGAACGACGCCA	High	20.7734	1	0	2
11937629	CAGAGAAAGCGUUUAAUUU	High	97.7518	6	5	4
11937629	GUGCUGCGUCGGGUGCGUC	High	35.5216	-2	1	2
11937629	CAGGCAUUCCAGAGAAAGC	High	65.018	3	2	2
11937629	GCCUCAUUAAACCAAAGGU	High	71.223	4	4	3
11937629	CAGAUAAGUGAUCGAUCUA	High	84.1727	6	4	3
11937629	ACUCGCCUUCUUAGAGUUU	High	59.4424	5	2	3
11937629	UGAGAAUCUGCUCUACUAC	High	48.741	4	0	1
11937629	GCAUUCCAGAGAAAGCGUU	High	71.223	2	3	3
11937629	GUAUGCCAUCAAGAUGAUU	High	67.0863	5	3	4
11937629	AGAUCAUGGACCUGGUGCC	High	30.6655	0	-1	1
11937629	GCCCUGAGAGAGAAGAAAU	High	88.6691	5	5	4
11937629	GUCUCCUCAAGUUCUCGCU	High	61.0612	1	2	3
11937629	GCCUCAGUCAUGACGCAAC	High	67.536	-1	4	2
11937629	AGUGCUUCUCGACCACAGA	High	46.4928	5	1	2
11981564	GUAGCGCGGUGUAUUAUAC	High	73.9209	6	1	3
11981564	GCUAUGAAACGAUAUGGGC	High	44.0647	0	0	2
12054897	GAAUGGUACAAAUCCAAGU	High	78.5072	5	2	3
12086583	GCAGCGCUGGGUGGAUCGA	High	46.223	4	2	3
12176358	GUUGCUUAUGUCUCCCUCA	High	71.8525	2	2	3
12192088	CGAGAGGAAAGACGAAGGA	High	64.9281	6	2	3
12230974	AGGAGGAACUGGACUUCCA	High	44.6043	6	1	2
12242342	UCCUAACCCUGGUGCUCAA	High	66.6367	6	2	2
12370187	CUUGUCCUUCCGCAAAGAC	High	60.8813	3	0	2
12391237	GAACCAAGGGGAAGUGACA	High	75.3597	6	3	3
12391237	UUCUAUCCUCUAGAGGAUG	High	27.518	-1	-2	1
12403812	UCAGCUUCGUGAUUCUCAG	High	43.3453	2	-3	1
12421955	GCUACAACUACUACAUGAC	High	67.1763	3	2	2
12429732	GCGAUUUGACAGCCAUCCC	High	44.1547	-1	1	2
12434153	GAGGAUAGGGAAGAGCUAU	High	67.0863	3	4	3
12438622	GAAGCGGAGACAGCGACGA	High	46.223	1	1	3
12438622	UAUGGCAGGAAGAAGCGGA	High	35.7014	2	-2	2
12475948	UAGGAGAUCAAGAGUUUGA	High	53.1475	6	0	3
12482854	GGAUGAGGAUGUUCUGCAG	High	65.5576	2	1	2
12482854	UCCGGAAGCCAACUUUGGA	High	48.6511	5	1	2
12500975	GGGUAAAUACAUUCUUCAU	High	86.9604	5	5	4
12500975	CAGUCAGAGGCGCUAUGUG	High	63.3993	2	1	2
12500975	CCUUUUGUGAAGAUCUUGA	High	75.7194	5	3	4
12500975	CCAUGGUACCUGCACACCU	High	61.1511	1	2	3
12500975	AAGUAAGGACCAGAGACAA	High	46.6727	4	2	2
12500975	GGGACGAACUGGUGUAAUG	High	76.7086	5	2	3
12515822	GGACAUUUUGAUAACCUUU	High	82.0144	5	4	4
12526743	GGAUCGGAAGCCCGUGUUU	High	78.2374	5	4	3
12527776	GAAUGAACCACUGGAAUUU	High	80.036	6	4	4
12535517	GACAUCUUCUGGUCAGAGA	High	74.1007	6	3	3
12538727	GCCCUCGGACUUCAUCUCA	High	65.2878	4	4	3
12538727	GGGCGGUGCUUGCAGCUCC	High	50.5396	0	2	2
12560494	GUGUGUGCUCUCCUGAGGA	High	61.1511	1	2	3
12560494	GUUGGCGCCGGCGGUGUGG	High	33.3633	-2	-1	1
12560494	GCUGCGGAAGCUGAACCCU	High	39.5683	-1	2	3
12560494	UACGACCCCACUAUAGAGG	High	29.4964	0	-3	1
12566571	GGUCACCUUUGACAGACUG	High	63.1295	1	0	2
12566571	UGGCGUGUGUUGGACUGUC	High	21.8525	-1	-1	1
12579197	GUGCAAGUGCAAACCAGAC	High	67.1763	0	2	2
12579197	AAGCCGAAUGUCGCAGAAC	High	27.518	2	0	1
12579197	AUACAUCCCGAGAAUUGCU	High	42.3561	5	-1	3
12589059	GUGCCAGAGAACACAUUUA	High	94.964	7	5	4
12594341	GGGGGAGGCACCUCAUUUU	High	93.9748	5	6	4
12626509	UCUUUUGAGGUCGAGGAGG	High	14.5683	-1	-3	1
12631709	GAAGAAUGUGAUCAGAACU	High	82.0144	5	3	3
12646630	UGCAUCUCUCAGGUUGGGA	High	20.7734	1	0	2
12649293	UCAAGUCUCUGUGUGCCUG	High	18.9748	1	-3	1
12654261	GACAACCAACUAGUGGUGC	High	37.1403	-1	1	2
12668968	GAUCAGCCAACUAUUGUGG	High	52.0683	0	-1	2
12668968	GGUCUUACAUAAGAGGACU	High	56.3849	1	3	3
12668968	GCCAUUCUCUGCUGGGGGG	High	42.536	0	0	2
12692549	GACAGAAGUUGUGAUCACA	High	62.6799	5	4	3
12700349	AACCAUCUUCCAGCCUCUG	High	23.3813	-1	-2	1
12700349	GAAAAGACCCAGCCUCCCU	High	54.4964	1	1	3
12705868	GUCGAUGACCAGCUGACCA	High	61.1511	1	2	3
12705868	GAGGAAAGUGUAUUCGCAG	High	63.3094	0	1	2
12713815	GUCCUCUGUCAGCCGGAAC	High	61.241	-1	2	2
12714503	GUAUGACACAUAUUGCUUC	High	74.1007	1	2	2
12727847	AGCGGAAAAUGGCAGACAA	High	63.8489	6	3	2
12740395	UUUUGGCCCAGCAACUACA	High	53.1475	5	-1	3
12740395	AAAAUGAUCAAAGCACUCG	High	14.5683	0	-3	1
12740604	GGACGACCGGGUCCUUUCU	High	78.2374	5	4	3
12740604	GCGUCUAGCCAUGGCGUUA	High	63.3094	3	5	3
12753904	CAUUGUUCACCUCACCAUA	High	82.0144	5	3	3
12771196	UUAGCAGAAACAAAAGGAG	High	37.9496	1	-3	1
12771196	CGAGGGGAGUACAUCAAGA	High	77.9676	7	3	4
12796505	GGUGUACAUGUACCAGCUC	High	60.5216	0	2	2
12796505	CUGCUUCUCGGCCAGCCCA	High	54.4964	1	2	3
12796505	GGUGUGUGUCACCGUGACA	High	65.2878	4	3	3
12796505	UAUCGUGAGGCUGCGGUAC	High	23.741	-2	-2	1
12801932	UUGAAUCAGAGAAUUUCUU	High	51.5288	4	0	3
12802337	GACUGGCAACAUCUGGACA	High	69.0647	2	3	3
12802337	UUAGAGACACCUGUUUGUU	High	40.3777	5	-1	3
12804581	GUGAUUGUUGAUGGUGAUG	High	50.0899	2	1	2
12804765	GAAGGAAAAGAAACCAACU	High	82.0144	5	3	3
12824193	CCAUGAGUUUAUCGCCACC	High	60.6115	2	2	2
12847090	AGCCCCUGGCGCUGCAACU	High	52.1583	3	2	2
12849991	CACUGGAGUCAUCAAUGCC	High	47.9317	0	0	2
12874278	GCUGCGUCAAGGUGAGAAC	High	64.0288	2	2	2
12877658	UCAACGAGGACACCACCUU	High	48.6511	5	0	2
12885417	GGUGAUGCUACAUACGGAA	High	74.0108	2	3	3
12888501	CUCUAUAACCGCCAGCGGA	High	54.4964	1	2	3
12890678	ACCAGCAGGUAGAUGAGGA	High	44.6043	3	1	2
12890694	GGGCAAGGCUCUGCAGCUC	High	44.0647	-1	3	2
12914695	AAGCAGAACCUCUUCCUGA	High	49.2806	2	1	2
12915586	CAGCGAACAAGAGGCGCUU	High	58.8129	-1	4	3
12915586	GUUCUCGAGGGCCUUCCUU	High	67.446	3	2	3
12915586	AGAGCAUUGGAACGUCGGA	High	41.9964	3	1	2
12915586	GCGAGGAGGAAAGCAAAGA	High	60.7914	5	4	3
12915678	UGCUGCCGAGCUGGGCCGA	High	16.9964	0	0	2
12915678	GCCCGCUUCACCGCCCAGA	High	50.3597	0	4	3
12928483	GACAUCUCACCCCUACCAA	High	71.223	5	3	3
12930974	GUUUCUACGACACCGGCUA	High	71.223	2	2	3
12944397	GCCUGUUCAGCAGCAUUGG	High	40.018	1	1	2
12954218	UUUGCAGGCCUAUCAGAAA	High	68.5252	6	1	3
12954218	GAGCCAUUUGGUUCAUGUG	High	69.964	3	1	2
12963640	AGAUGCAGAGGCUCAUGAU	High	58.0935	6	1	3
12972622	UUGGAUGAGGUGGAUAAAA	High	51.1691	6	1	3
13678582	AUUCUUCCCAGCGCGUUCC	High	17.446	-2	-2	1
14500350	GGAUGCCGACAUGUUCGGC	High	22.5719	-1	0	2
14500350	AGUUCAUUAGUGCCCACCU	High	48.6511	1	1	2
14502225	CUUCCUGGACUUCUGAUGA	High	75.7194	5	2	3
14502572	CUCCCAAGAAUCAUGGACU	High	75.3597	1	4	3
14516276	CCACCUCAAGAUAGUGCGG	High	37.5	0	-1	2
14519553	UGCAUGACUACUACUCCUU	High	48.6511	4	1	2
14519553	UUUUUACAGUAUUUGUAAG	High	56.6547	3	-2	2
14527694	GCGGCAGCAGGUAGCAAAG	High	74.1906	2	3	2
14527951	CCGAGAAGGUAGACAAUUG	High	80.2158	5	3	3
14527951	GUGGAGCUGGACCCGGAGU	High	65.2878	0	3	3
14531995	UGAUUGCAUCCAGGACUUC	High	27.518	3	-1	1
14531995	UGCUAUCACUGGCUUAAAU	High	68.3453	7	2	3
14531995	CAUAUUGGACUCCAUCUGC	High	52.0683	0	0	2
14531995	CUCUGAAGUUCGAUCAAAU	High	97.2122	6	5	4
14531995	UCAGAUAUGGAAGAUGAUG	High	27.518	3	-2	1
14531995	GUCUCAUGAAGCAAACAGC	High	58.3633	0	2	2
14559223	AAAACAAAGAAGAGAUUGA	High	55.6655	6	1	3
14559223	AAAGAGAGUGGAGCCUGGU	High	27.4281	1	-1	2
14559223	GAAUUACAUCAAGGGAGAU	High	69.2446	4	3	3
14563560	GACUACAGUAGUGGUACAU	High	62.9496	4	3	3
14567290	GAUGCCACCUACGGCAAGC	High	42.2662	-1	0	2
14567290	GCUUCGGAACAAGAGACCC	High	29.2266	-2	0	2
14567290	CCGGGUGCGGAUAAGGGAC	High	50.4496	-1	2	2
14567290	AAGGACUCGGAUGACGUGC	High	10.7914	-2	-1	1
14567290	GAUUAUGCGGAUCAAACCU	High	64.9281	4	1	3
14567290	GCUCUUCCGGAUCUUUCGG	High	44.1547	-1	-1	2
14567290	GGAUCCAGGAUAACGGAGG	High	48.2914	0	0	2
14567915	GCCUACCUUACGAGCAGAC	High	57.1043	-1	2	2
14567918	AGGAGAACCCGGACUUCUG	High	40.8273	2	0	1
14567918	CAAACAUGUGCCAGACAGU	High	75.3597	5	3	3
14567918	GACUGAGACGAUCAUGUUC	High	71.3129	3	3	2
14570893	GUGGGCUUCCAGAGCUUCU	High	71.9424	3	3	3
14578591	CCACCUACGGCAAGUUCAA	High	77.8777	7	3	4
14581533	CGCUUCUGCAAAUGCUGUU	High	80.6655	4	4	3
14581536	UAUCUAAGUUGCAACAUGG	High	44.6942	1	-3	1
14581536	UGGAAGAGGCAGUCAAUCG	High	38.9388	3	-2	1
14585847	GGGAAAAGGAGCGAAUCCA	High	56.295	4	4	3
14585987	GCUUGCUAACCUGCCUGAU	High	62.9496	3	3	3
14592936	GUCCUGACCAACGCAAGCC	High	29.2266	-2	0	2
14593001	GUUCUCAGACAAUGACUGC	High	54.8561	0	0	2
14593001	UGAGAACAGCAACAACUCC	High	35.7914	1	-1	1
14597622	CGACAGCCCAGAAGAGGAA	High	67.446	5	3	3
14597622	GCACGAAGACAGACCUCUG	High	63.3993	0	1	2
14598892	GAGCUGCACGGAGUGUGUC	High	42.1763	-2	1	2
14604435	GACUCCAGUGGUAAUCUAC	High	65.018	3	2	3
14604435	CGGCAAGCUGACCCUGAAG	High	67.536	2	3	2
14610223	GCGCUGCUGGUGCCAACCC	High	44.1547	-1	1	2
14614456	GUGGUUCCCCAGCUGUCAG	High	57.1043	-1	0	2
14615284	GGAGUGAAGACCAUGCAGG	High	48.2914	0	0	2
14615284	GUUACUGUCGAAGUGCCAC	High	39.2986	-1	0	2
14615379	GAAUAUCUCUUUGACAAGC	High	46.0432	1	0	2
14625284	AAACCUGGAACUCACCUAC	High	42.446	1	-1	1
14633987	CCUCCAGCACUUCCUCUUC	High	67.536	2	3	2
14633995	GCCAUUGCUUUUGAAGUUA	High	69.3345	6	5	4
14634654	UCAAGUGACCAACAAGGCU	High	35.7014	2	-1	2
14634666	GAGUAGAGAUAAGAAAGCC	High	35.2518	0	0	2
14634666	GGAGGUGAAGUAUUUAGGU	High	67.7158	5	2	4
14634666	GAAUAAGGACACAGGUCAC	High	67.1763	1	1	2
14636551	GACUCACAUUUCAAGACUU	High	86.4209	5	4	4
14636551	GAAGUCAGAGUGCGAAGUC	High	60.8813	4	0	2
14638860	CAAGGGAUGGAUGCAGGUU	High	56.295	4	2	3
14638860	GGGAUGGAUGCAGGUUCCA	High	46.223	3	3	3
14645201	UGUGUCAGGCACACAGACG	High	25.7194	-1	-3	1
14645201	CCAAGGAUACAGCACGGUC	High	50.4496	0	1	2
14645201	UCGAAGUAUUCCGCGUACG	High	23.4712	0	-2	1
14645220	GAGCCUGGCUGGGUUGUUU	High	65.5576	4	4	4
14653992	GUUAAGAGGAAAUUCAAGC	High	61.5108	0	0	2
14653992	CUACAGAACCAUGUGCAGA	High	54.1367	2	2	3
14670593	CGCUCAGUAAGGACACCAG	High	56.7446	-1	2	2
14670593	CCAGACACAUACUCCUCAG	High	65.9173	2	0	2
14670593	CAGAGCAGCUGAUACUAAC	High	76.7086	4	2	3
14670593	CAGGAGCACCUAUACCAAC	High	67.8058	0	2	2
14670593	CUCCUAAGACAUGAAUGGU	High	56.295	3	3	3
14672535	UCUCAAGGAUAUUGGCCUU	High	59.982	2	1	2
14676836	CACCCAGGCGAGGUCAGAA	High	65.4676	3	4	3
14680833	AGAGGCGAAGCAUCAUCUC	High	41.0971	4	-1	1
14680833	CCUUGAUCAACGUCUCAGC	High	61.1511	0	2	2
14685273	GCAUGUAUUUGAGCAGGCG	High	28.5971	1	-1	2
14758366	UCCGGAAGCGACCAACGCC	High	21.223	-1	-1	1
14758366	GGAGCCAAAAGGGUCAUCA	High	60.7914	5	3	3
14758366	GAUCAUCAGCAAUGCCUCC	High	54.8561	0	0	2
14758366	AAAGUAGAAGAGCUAAAGA	High	59.4424	7	1	3
14758366	UUUGAGACUUCUUGCCUAA	High	64.4784	6	0	2
14758366	AGAUCACCCUCCUUAAAUA	High	77.4281	9	3	3
14758366	GUAUGACAACAGCCUCAAG	High	71.3129	4	1	2
14758366	CGGAAACGGUCCAGGCUAU	High	86.7806	4	6	3
14758366	UGUUCGUCAUGGGUGUGAA	High	42.6259	5	0	2
14765195	ACACACUACAGCUAUUGUU	High	58.0935	6	1	3
14769924	ACCUUUCUUGUGCAGUCCC	High	25.3597	0	-1	1
14769924	AGAAGGUCUCCGAUGUCAU	High	55.3058	5	1	3
14769924	ACGUUCCCGAGCUCACCUU	High	47.6619	3	2	2
14769924	AGAUGGAGGUGGCGUUCAU	High	57.554	7	1	2
14769947	GUAAAUGCUUCCACUAAAC	High	73.9209	6	1	3
14769947	UGAACGCAAACUUCGUACU	High	55.9353	5	0	2
14769947	UUCUCAUCCCUCCUCACUU	High	61.6007	4	1	2
14769947	ACGAUAGACUGGAAUAAAC	High	57.6439	5	2	2
14769947	UCUGAGCGUUCUCAACUUG	High	44.6942	4	-2	1
14769947	AAGGAUAACCCAGGUGUUU	High	44.5144	4	2	2
14769947	GAUCUUGACCAAUGGCUAA	High	84.8022	5	3	3
14769947	GCAAAUCAGAGAAAUGAAC	High	65.018	4	2	3
14769947	CUGAUUACACCUCAUCCAU	High	71.223	4	3	3
14769947	GAAGAAGAUGUCAAAUUCU	High	82.0144	6	3	4
14769947	CUAGAGGGCAGAGGUAAAU	High	73.741	6	3	4
14769947	UGAAAGUUAGCAGAGACAA	High	40.3777	5	0	2
14769947	AGUUGACCAUCCCUAUCCU	High	50.8993	5	1	2
14769950	CGCCAGAAGGGCAAAAGAU	High	77.8777	5	4	4
14769950	CUCGUCACCUUCGUGAAUA	High	75.9892	6	4	4
14769950	CAAGACCUGCUCAAUGUUA	High	82.0144	7	3	4
14769950	GACGCCAAAAACAUAAAGA	High	75.7194	6	3	4
14769950	CUGCCUCUUCCAAACUUUU	High	88.6691	5	4	4
14769950	CUGGAGCAGCAGAAUAAGA	High	75.7194	6	3	4
14769950	GAUGAGAUUCAGAAUAUGA	High	75.7194	6	2	4
14769950	GCAGAAGAAUGGUACAAAU	High	100	7	5	4
14769950	GUACGUCAGCAAUAUGAAA	High	84.8022	7	3	4
14769950	CCAUCAACACCGAGUUCAA	High	84.1727	7	4	4
14769950	GUUCGAGUAUGGUUCUGUA	High	89.2086	6	3	4
14769950	CCUCCCGGUUUUAAUGAAU	High	84.2626	6	4	4
14769950	GAGAAAGCGAACUAGCAUU	High	91.0971	4	5	4
14769950	CAAAUACGAUUUAUCUAAU	High	93.4353	6	4	4
14769950	GUUGAUACCCACUCAAAAA	High	91.4568	7	3	4
14769950	GAAAACACCCUGCAAUCUU	High	77.8777	6	2	4
14960279	GAGCCUGUCACCCCAUCUG	High	57.1043	2	0	2
14963033	AGAAGGGACACACAGUUUU	High	66.0971	6	2	3
14963045	GAAUAUGGCGUCAUGCGUG	High	54.2266	1	-1	2
14963154	UUGGUCUCCUUGAUGCUUU	High	61.6906	5	1	3
14963165	CCUAUGGCAGGAAGAAGCG	High	44.1547	-1	-1	2
14966264	CGAAGAGCUCAUCAGAACA	High	82.0144	6	4	3
14968113	CUGCGUGACAGUCCCAGAC	High	57.1043	-1	1	2
14968113	CGGCCUCAUGCGCACAUCC	High	54.946	-1	2	2
14973554	UGACAUGCCGAUCUACAUG	High	42.446	4	-2	1
14980652	GCAGCGACGGCACAGCGGG	High	37.5	0	-1	2
14980652	CAAGAUGCUCAACUAUAGU	High	75.7194	6	2	4
14980652	ACGAGGAGGAUGAAGGCCA	High	31.9245	1	1	2
14988013	GGGCUACCACCUUAUGUCC	High	57.3741	-1	3	2
14988024	GAACAUCAUCAUCCAGGAC	High	54.2266	1	0	2
14990952	UAAUACGACUCACUAUAGG	High	38.3993	5	-4	1
14990992	AAUGGCAGUGAAGAGCUUG	High	27.518	-1	-2	1
14990992	GGCACCAAUUUCGUCGUGG	High	35.6115	-1	1	2
14990992	GCUCAACGAGAAUCACUCU	High	78.1475	4	4	3
14990992	GGGGACCACCCGCACUCGG	High	44.1547	-1	0	2
14991575	CCUCCAGUCUUCUCUCGUC	High	61.7806	0	2	2
14996733	AGUACCAGUGCACGUGCCU	High	31.9245	0	0	2
14996747	GUCCCGCAUCGUCCGCAGC	High	48.2914	-1	1	2
15002041	GCAUUUACUUUGCCAUUCU	High	77.9676	7	3	3
15020691	CCUGCUGCAGCAGAAGAGG	High	33.3633	-2	0	2
15024115	GCCCAAUCUGGGACUGGGA	High	60.7914	1	4	3
15037619	GCAGCUACAACAGCAGCAG	High	35.5216	-1	0	2
15037619	GUCUACCAGGCAGAAGCAG	High	35.5216	-2	0	2
15039140	AAUGGGCAAUUCGCAAACU	High	40.4676	5	0	2
15047798	GCCUUCCUCACCAAUGUUC	High	65.018	3	3	3
15047828	AGCUUGCAACCAGGAUGCC	High	6.65468	-2	-1	1
15051873	GAGUAUGGAGAGGCACAUC	High	50.0899	2	2	2
15051873	ACAUCAACAAGUCGCUGUC	High	44.6043	1	0	1
15051873	GAACACCAGUGAGACUCUG	High	48.2014	1	-1	2
15051873	GGAUGGGUCAUGUUCGUGU	High	71.8525	2	3	3
15051873	UCUUCAUCUUCGAGUUUAU	High	74.6403	7	2	3
15051873	GACCAAAGGUGUGGAUGAG	High	54.4964	3	1	2
15051873	ACGUGGUCCAUGCAGUGUU	High	55.3058	4	2	2
15051873	GAUCAUGAUACCUUCCUAG	High	67.8058	0	0	2
15051873	GUAGAAAUCUUGCACGAGC	High	60.6115	2	1	2
15051873	GCACCUGACCUAUGAGAAC	High	67.8058	4	2	2
15051873	CAACAACGUCCGGAACAAG	High	56.3849	3	1	2
15051873	CUUACUCCCUCUCAGAAGG	High	60.9712	1	-1	2
15051873	GGCACAGAUAUGGGACACA	High	60.4317	4	5	3
15051873	GACAACUUCCAUGGCUUAG	High	56.7446	2	1	2
15053879	GACCCAAACAACCCCGCAU	High	73.741	0	4	3
15053879	CUACGACUACGCUCCACCA	High	70.2338	2	2	3
15059970	GGACACUGCAAGGUUCUGA	High	54.1367	5	3	3
15064742	CUUCCUCCUGAGUCAGAAC	High	67.8058	3	1	2
15067023	GUCAUGGCAAGGAGUUACC	High	58.723	3	1	2
15081318	UAUGAGACCUUCAAGAGCA	High	44.6043	3	-2	2
15081318	CGAGCUUGUAGGAAAGGAC	High	54.2266	1	1	2
15081543	GGUCAAAGCUGUCUUACAC	High	69.4245	4	2	2
15084279	CCAGAAGGUGAUGUACGGC	High	28.8669	-1	1	2
15109494	UGGAGGGCUGACAGCUUCC	High	32.3741	-1	-1	1
15118763	GGCUGGGAGCCAGAUGACG	High	33.3633	-2	1	2
15119963	GGCACUUACUUCCCUGCAA	High	73.4712	6	4	3
15119963	GGCACUUACUUCCCUGCAA	High	73.4712	6	4	3
15122251	CAUCCCCCAGGAACUGCUC	High	50.4496	-1	0	2
15125833	UCACUGUGUUACUGGAUGA	High	58.1835	7	0	2
15128871	AUGCCCUGUCUUACUGUCA	High	46.4928	5	1	2
15130492	AAGAACGGCCGCUGCCAGG	High	28.5072	-1	-2	1
15132771	GUGCAGAAGGAUGAGAGUU	High	62.9496	3	3	3
15132773	GUUAUACCGCAGUACGCAC	High	63.3094	0	1	2
15140260	GAGCAGGGCUUCACCAUUG	High	70.1439	3	1	2
15144884	CAGCGGAACCCGAGGAAAA	High	84.8921	5	4	4
15146077	GGCUCCGAGACCAUCUGCC	High	44.1547	-1	1	2
15146077	GCCCGGUUCCUGCUACGCC	High	37.5	-1	1	2
15146077	GGCCCAACAGCAGAACCCC	High	28.8669	-2	2	2
15146077	GGUGAACUGAGGUUUUUAC	High	80.7554	4	3	3
15146077	GGGUGGAUCCCUCGGCGAC	High	50.4496	-1	2	2
15146077	GCAGCCGCUGAUGGCGUAC	High	46.3129	-1	2	2
15146077	AGGACGUUGUGGUGGCCUC	High	32.9137	0	0	1
15146077	AUCAUCGUGCCUCUUUCAC	High	38.3094	3	-1	1
15150100	GGUUCCAUCGAAUCCUGCA	High	67.7158	2	2	3
15150272	GAGCCCGACCUUCUGUGAA	High	74.1007	4	3	3
15155755	GAAGCUGACCCAGUCCAAG	High	46.3129	-1	0	2
15173073	UCCCUGCCAGCGAGAUCUC	High	34.5324	2	-1	1
15181449	UCCGAGGAAAGUGGUACCA	High	27.4281	4	0	2
15190073	GUACUUCCAGCUAGAUGUU	High	77.8777	6	2	4
15190073	GUAUGGACACUGACUCAGA	High	69.0647	6	2	3
15191360	CCUUUCAUUUCUCCUCCUU	High	73.4712	5	3	3
15191658	GAACACCAAGAAGUUCAUC	High	50.0899	3	1	2
15191658	CGGUGUGCACCAACAUCUA	High	77.8777	6	4	4
15192102	AUCGCUGUUAACCGACUUU	High	59.4424	5	2	2
15192102	AGUCGGUUAACAGCGAUCU	High	38.2194	3	1	2
15195148	AGAAAGGACAACAGAAGAC	High	38.3094	4	-1	1
15200418	GAUUCUGAAGCAGAGCAUG	High	50.0899	-1	0	2
15207818	AUAUGAAAGCAAGUCACUA	High	46.6727	5	1	2
15208652	GAAAGUACGAGAUUUAGUC	High	63.6691	4	0	3
15218172	GCUUAAGAGGGAGAUAACA	High	67.0863	5	4	4
15220350	GAACACUUAUCAAGCCUAA	High	84.2626	7	3	3
15220350	GGAGAGAACAAGCAUAUUU	High	88.6691	7	4	4
15220426	GAAUAUUAGGCGCAGGCUG	High	54.2266	1	-1	2
15220450	CACUGAUUGCUAUUGGACA	High	78.1475	2	4	3
15220450	AGCUAUGCUGACAGCUAAA	High	66.0971	6	3	3
15220450	AGAAUUAGUCGCUGAACUU	High	58.0935	6	1	3
15221408	AUGCAGCUGGAGAUGGCAC	High	27.8777	-1	-1	1
15229283	CCUGUGUGGGCGCUAAUUU	High	88.6691	6	4	4
15229283	UAUGUUACGUGAGGAUGAU	High	42.6259	5	-1	2
15229283	UAUAUCAGACACCUCUGGA	High	42.3561	2	-2	2
15229283	UGAAAGCCUUGAUACAGUC	High	43.3453	2	-2	1
15231748	GCCUGAAGUCAUCUCCCAG	High	56.7446	-1	2	2
15231748	GAUAUAUCCCACAGCCACU	High	75.3597	1	3	3
15231748	AACCUUCACUGACUGCUUC	High	44.6942	1	0	1
15235598	UUUUCCAAAGAAAUUAGAC	High	34.5324	2	-3	2
15235598	CACGCCUGAGCCCAAGAGC	High	48.2914	-1	1	2
15235609	UCAUUAGUUGUAGAGAAGC	High	27.518	0	-1	1
15235609	CUCGUAAUGACAUUUCAAC	High	74.1007	3	3	3
15236410	GCAGCAGCAGCAGCGGGAC	High	41.8165	-1	2	2
15240819	CAACAAGUCAUACCACAGC	High	58.3633	1	1	2
15241778	GUGUUGUUGGUGUUAAUCC	High	61.5108	3	1	3
15241778	GCACUGAUGAUACCAACCC	High	47.9317	1	0	2
15241778	GUGUUGUUGGUGUUAAUUC	High	74.4604	4	2	3
15241778	GCGUUGUUGGUGUCAACCC	High	46.9424	-1	1	2
15241778	GCGCUGAUGAUACCAACCC	High	44.1547	-1	1	2
15241778	GCGCUGAUGGUGACAACCC	High	44.1547	-1	1	2
15241778	GCGCUGGUGGUGGCAACCC	High	29.2266	-2	1	2
15241778	GCGCUGCUGGUGGCAACCC	High	29.2266	-2	1	2
15241778	GCGCUGAUGGUACCAACCC	High	44.1547	-1	1	2
15241778	GCGCUGCUGGUGUCAACCC	High	46.9424	-1	1	2
15241778	GCGCUGUUGGUGUCAACCC	High	46.9424	-1	1	2
15242762	GCAUCUACUGCCGAGGAUG	High	46.3129	-1	1	2
15243629	GCAUGUGGUCUUUGGCAAG	High	67.8058	1	1	2
15243629	GGGUUCCUGCUUUCACAGA	High	71.8525	5	4	3
15246659	CCAGAGCUCGCCCUUCUAC	High	61.241	3	2	2
15251464	GCAACUACAUCACGCCAGU	High	71.3129	3	3	3
15251464	CUACAUCACGCCAGUCAAC	High	65.018	4	1	2
15251464	GCCGCUCGUUGGAACUCCA	High	63.3993	2	3	3
15252144	GAGGCCAACGCCUAUGAGU	High	68.0755	3	3	4
15254276	AACACAAAUGGUUCCCAGU	High	55.5755	1	2	2
15258564	GAGCAUACCUGAAGAGAGA	High	71.3129	6	3	3
15258564	GCUAUGAAGUCCAGAAAUU	High	90.9173	7	4	4
15258564	GAAGAGAGAUACAAGAUGA	High	77.9676	7	2	4
15258564	AGAACUAUGUGGUGUCAGA	High	51.5288	7	1	2
15260970	GCACAACUAUCUUUGCAAA	High	93.3453	7	5	4
15260970	CAAGAUACCUUACGCACAA	High	80.1259	7	2	3
15260970	GAAAUUAGCAGAUUGGUAA	High	84.8022	6	3	4
15260970	GCAUCAUUAUGCAAUAUGA	High	84.2626	8	4	4
15264241	UGUUCUCUAUCAGCACAAU	High	46.7626	5	1	2
15266017	GGAAGCCAAUGCCUAUGAC	High	63.1295	5	1	2
15282543	AGUUGCGUUUAAGGAUUUU	High	53.4173	6	2	3
15286426	GUCUUGCCAUGAAAUACUC	High	63.1295	4	1	3
15291968	GCGCACACCUGUACAGAUG	High	63.4892	3	2	2
15291968	GAAGACCAGAUGGCCAAGG	High	40.018	-1	-1	2
15291968	GCACACCUGUACAGAUGAU	High	80.1259	7	3	4
15296717	GGCAGGACACAGCUCAGAU	High	74.1007	3	4	3
15297624	GGUGGCGCGGGGUAAACUG	High	59.8921	2	0	2
15300189	UGCUGUUCGGAUAGAACAG	High	38.3094	3	-2	1
15300206	GAAGCUCUUCUUCCCUCCC	High	44.1547	0	-1	2
15300206	CCUCGGGGAUACUGUCUGA	High	70.3237	5	3	3
15306854	GGAGAAGGCGGAGAAGCAG	High	41.8165	-1	1	2
15308321	GCUCCUGAAGCAGAAUUCU	High	60.7914	4	3	4
15311210	AGAUGACGGAUGCCUAGAG	High	44.6043	4	-1	1
15316660	CCUCCAAUCACUCACCAAC	High	71.3129	0	3	2
15328416	CUAUAAAGUGGUGGAACUG	High	52.2482	3	0	2
15331599	GUUGACACAGGAUGCCAUU	High	84.8022	4	3	3
15331599	CUCUAGGGACAGCAACAUU	High	82.0144	5	4	4
15331763	AAGCCAACACGAGGAGCUA	High	40.018	4	2	2
15340051	GACGGUGCAUUGGCAGUUC	High	48.5612	2	2	2
15340083	CCAAUAUAUGGUGCUGAUA	High	73.3813	6	5	3
15383276	GCCUGGAUGGAGACCUAGA	High	71.9424	4	4	3
15383621	GCUUCGAGAGAAUGUCUUC	High	67.8058	3	2	2
15383794	CCGGACAGUUCCAUGUAUA	High	90.9173	7	5	4
15385414	CAGAGCACUCUACUACAUG	High	65.018	3	1	2
15385414	GAGGCUGGUAAAGCCGUCG	High	33.3633	-2	0	2
15448697	CCUGUUGAUUGCCAAAAAC	High	73.9209	5	2	3
15452203	CAAGCUGGAGUACAACUAC	High	65.018	4	1	2
15452205	CUCCUCUCCUUCACGCUCU	High	67.536	1	3	3
15452205	CAGCUGAGAGGCCUUGGAU	High	67.446	3	3	3
15452205	GACGCGAUCUACCAGAACC	High	57.1942	0	1	2
15459016	GAGUCGGCCGACUUCUGGU	High	63.9388	0	2	3
15466860	GCCCAGAUGCAGGCAGAUG	High	46.3129	1	2	2
15467755	AAUGGGCAGGCGUCUUGAG	High	37.3201	2	-3	1
15467755	AACGGUGCCUGUAAGUACG	High	38.3993	1	-2	1
15467755	CAAGACGCCUGCCCAUUUU	High	90.9173	8	3	4
15469937	ACUAAUGUAGCUGGAAUCA	High	38.2194	5	1	2
15470142	UAUUUCUCUUUUGACACAG	High	25.6295	0	-4	1
15471548	CAACUUUAAUCUGCAACGU	High	52.2482	5	1	3
15473966	GAAGGUCAUGAGCCAAGAA	High	77.8777	7	2	3
15473966	GAGUUGUGCUGAUGACAAG	High	70.054	4	1	2
15474041	UCAUCUUCACCCGUGAUGU	High	38.2194	4	0	2
15474305	GAUCCCAACGAGGAGGCGG	High	22.5719	-2	-2	2
15477595	GCAGAUGAGGAUAGUUAAG	High	71.6727	5	1	3
15477595	CAGGAUUUUUCCCAGGAAC	High	67.2662	1	2	2
15483234	GAGUACCGGCGUCUCUUUG	High	67.8957	2	1	2
15483234	UGUCGCUUUGAAAGUGAAA	High	59.4424	6	1	3
15485889	AUGCUGUAGAAUUAGAUUC	High	51.8885	3	0	2
15485925	GCCUUGCACCAAGACUUGC	High	40.018	-2	2	2
15489293	CAAGAUGCUCAGUGUGCGG	High	40.2878	0	-2	2
15489902	GGAGGCCGGGGACGCCGAG	High	50.4496	0	0	2
15491141	ACACAAAUCAGCGAUUUUU	High	57.464	6	3	3
15491278	UUCCCACAAGAGUAACACU	High	55.5755	4	1	3
15504338	GCAGUCACAGCACAUGACG	High	48.2914	0	0	2
15509524	GAACCUCACUUUCAGAAGA	High	77.9676	7	2	3
15509589	AAAGCAUCAGGACUGUAAU	High	72.3921	6	2	3
15509595	GUUCGAACCAACGUGGCCU	High	45.8633	-1	2	3
15509649	GUCACCACGAGAAAUCUCA	High	69.0647	5	3	4
15509652	GUUUCAGCCUCUCUGGUUC	High	73.5612	1	2	2
15509786	UGUCCAAAGAAACCUGUUU	High	65.7374	5	2	2
15515021	GCGUUCUCUUUGGAAAGGU	High	52.2482	4	3	3
15520203	GUGCAGUAUCCUCUGACAG	High	60.8813	0	0	2
15520203	GUGAUCGUUCAACCGGAUC	High	65.018	0	2	2
15520203	GCCGCGUAUGUCAGUAAAC	High	71.6727	4	3	3
15520203	GUACAAUAUCCUCUGACGG	High	54.2266	1	-1	2
15522123	GCUCAGCAACCCCUGAAUU	High	88.6691	5	4	4
15522871	AAGUUGUGCGGCAGAGCAA	High	48.6511	5	1	2
15522871	GAUCCGAACUGUGGAAAUA	High	75.9892	7	3	4
15522876	GACAUUCCCAUCACUUACG	High	58.723	3	0	2
15522876	CCUGGAUACCAUGGCCUGG	High	39.6583	-2	1	2
15522955	GCGGCUACCAGUCCGGAUA	High	78.2374	4	5	3
15525537	AGGGGCCUUCUGAGGAAAG	High	45.3237	2	0	1
15525537	GCUGGGUGUGGAGGAGUUG	High	46.3129	1	1	2
15525537	UGGCUUGGCGAGGAGGUGC	High	10.7914	-2	-1	1
15525990	GGAGUACAUCAAUGGCGAC	High	63.3094	1	2	2
15525990	ACAGAUGGGUUCCAAGUGA	High	48.741	7	1	2
15527421	CCAUGCACCGAUACACACU	High	69.0647	5	3	3
15527421	CGGUGACGGCAAUUGCCUC	High	59.5324	-1	3	2
15527760	CUAGAGAUUACUGAUGGAA	High	56.295	5	2	3
15530419	CCAGCGGUCCUGACUAGUA	High	74.1007	6	3	4
15530419	AUCGGAGCUUCGUCGAAUG	High	60.4317	4	0	1
15531366	AAAGCUAUUGCAUCCACCA	High	45.1439	3	-1	2
15531366	AUGCUACAUCAGCAGCAAC	High	48.741	0	1	1
15531880	CUUCCAGGCAGUGCUAAGU	High	67.0863	4	3	3
15531880	CAGCUGGGCAAGAUGGUGG	High	48.2914	-1	0	2
15531915	CCCAGCCUAUCCAGAAUCC	High	57.1942	3	2	2
15531915	GGAUGUGGUGAUUCAGGAU	High	74.0108	5	3	3
15537643	GACGGCUCUCCUAGAGAUU	High	82.0144	5	4	4
15537872	GCACAGAGAGAAGAAUGAG	High	45.9532	3	0	2
15537872	CCUCAGAGAGACAUUCAUG	High	65.018	3	1	3
15537872	CCAGUGGUGGUGUCAGGAC	High	53.2374	0	1	2
15537872	UCCUCACUCUAAGAAACAU	High	48.9209	5	2	3
15538359	GUGUAUGGCUUCAACCCUG	High	56.4748	1	0	2
15538359	GAUCAGACUCAAUACGAAU	High	84.8022	4	3	4
15540114	ACGGGAGGAGGUGUAGGAG	High	19.2446	-2	0	1
15540114	GAAGGCUGAGGUGGCAGCG	High	29.2266	-1	-2	2
15540114	GGGUGCGCCUUCCCGGCGU	High	56.7446	1	3	3
15540201	GCACGUGGUGAAGGAGCGG	High	22.5719	-1	-1	2
15541315	GCAGACUGCUGAGAUGUAC	High	52.3381	4	2	2
15542834	CUAACAUAGCAUCAGGAAC	High	71.3129	1	2	2
15542834	UGUGCUUUCCUGGUUGCUG	High	16.7266	-1	-3	1
15542834	CUGUUCCAUCCUUAAUCCU	High	67.7158	4	2	4
15542834	UGUUCCGAGACUUGGUUAU	High	68.8849	5	1	3
15542834	UGGAUUUGGCCAUUGAAGC	High	38.9388	0	-1	1
15542844	GGAAUGGAAAGUAGGAUUA	High	88.6691	7	4	4
15542844	CAAAUCUUCUUCUGAACUA	High	82.9137	8	2	4
15542844	GAAAGAGAGUCCAGAAGUA	High	86.4209	8	3	4
15542844	CAAGGAACCUGGUGUUGAA	High	89.2086	8	3	4
15545637	GUUCACCUUGAUGCCGUUC	High	50.0899	-1	1	2
15545637	GGACUUGAAGAAGUCGUGC	High	37.1403	0	1	2
15546618	GGUGUUGUUUCGCAUUAUU	High	90.9173	7	4	4
15546618	GGAAAGAGACAAUGCAAUC	High	74.4604	4	2	2
15547249	GCUCUUGACCCGUUUGAAC	High	67.8058	3	2	3
15556944	CCUAAAAGCCUUCCGUCUU	High	84.1727	4	4	3
15558020	GAAGUGCAUACACCGAGAC	High	60.8813	1	0	2
15558023	GAAUGGAAACCCUCACAGA	High	71.8525	6	2	3
15563593	GAACAUGCAGGCAGUUGAA	High	77.8777	7	2	4
15563605	UCAGCCGCGUCUACUCCAU	High	47.1223	5	0	2
15564478	UAAGACAGGGCUUGGAAAG	High	51.8885	4	-3	1
15564478	AAGAAAAGGGGGGACUGGA	High	33.723	1	1	2
15564478	GAAUAAGACAGGGCUUGGA	High	56.295	5	2	3
15565177	GACUCUAUGCUGGUAUCAA	High	62.9496	5	3	4
15567105	GGCAGACUCUACCAAAUGU	High	84.2626	6	5	4
15569935	UUUUGAGCGUGGUGUGCUG	High	42.9856	1	-3	1
15572404	AUAUGCUCAGUGCUACAUU	High	59.4424	6	1	3
15572586	GCUCUGUCAGGUUCUCCCA	High	57.2842	1	2	3
15572586	UCCUGCCAACGUCAUUCCG	High	21.5827	-1	-3	1
15572586	CCCACAGUGUUCACAUCCG	High	52.6978	0	1	2
15572675	ACCGGCAGAGUUUACCCAG	High	30.6655	-1	-1	1
15572675	GCCCGGCCUCGGGAUUUUU	High	69.964	4	5	4
15572676	GCAACUCAGCAGCAAGGUG	High	50.4496	0	0	2
15572682	GUGCUUCUUUGGCCAAAGA	High	77.9676	7	3	3
15572682	GGAUGAUCCCAAAGCCAAG	High	71.3129	1	2	2
15574333	AUUAGGUCCACUUCAAUGU	High	55.9353	5	0	3
15574333	CGGCCGUCCCAAAGCUGGC	High	44.1547	-1	1	2
15574333	GUAUCAGCGAGGAACAAAU	High	94.964	6	4	4
15574333	GAGUAUAUAGCACAGGAUU	High	82.0144	4	4	3
15574333	GUGGAAUGGGUAACUCUUC	High	71.3129	3	3	2
15574333	AUAUGAUCAUCCAGUCCAU	High	57.1942	6	1	2
15574333	GAUUCUUCCAUUAAAUUGC	High	58.723	3	0	3
15574333	UCACCGUAUGAAAUGGAAA	High	59.4424	6	1	3
15574333	GAUUGCCCUUGCUCGCAAU	High	87.0504	5	3	3
15574333	AGCAUGCAGCUUCUACCGU	High	35.7014	1	1	2
15574333	GAAACAGAUUCUGCGCUUG	High	58.6331	1	1	2
15574767	CCGAUCAGUGUGAGUAUAU	High	88.6691	6	5	4
15574879	GUGGUACGCAGAUUGCACG	High	57.3741	-1	1	2
15576373	GGAGGAAGCUGAUGAGAAC	High	76.3489	5	3	2
15576677	GCCUCAGCACGUACCUCUA	High	80.3957	4	5	3
15579445	GCUCUACAAGACCAUUGCC	High	54.2266	0	1	2
15579456	GGACAUAGCCAAGCUGGUC	High	35.5216	-1	1	2
15579468	AUCAAGGAUGGUGCCACUA	High	40.3777	4	1	2
15579468	GUGAUGACAAGGAUACGAU	High	71.223	4	3	4
15583028	GAGAAACCAGGUUCUGAAG	High	74.1007	3	2	2
15583028	GAGGCAGUGAGGUGGGCAA	High	76.5288	1	4	3
15583028	AACAUGACAAACUUCAUGA	High	55.9353	5	1	3
15583028	GAGGAUGAACUGUUUCAAG	High	67.8058	3	1	3
15583028	UGCUGUCAUUAUUUGUAUC	High	54.1367	4	0	2
15583028	GAAUAUUUGGUGAUCCAAA	High	82.0144	6	3	4
15583028	GGAGAGACGCAUUCUGCUG	High	53.2374	0	0	2
15583028	GACUCACAUUUCCAGUCAA	High	86.4209	6	4	3
15583028	UGAGUAGUGCUGCUCUACA	High	59.4424	6	1	2
15583028	UUUCAUCUCCACGCAGUAC	High	27.518	2	-2	1
15585857	GUUUGCCAGGAGUGACGAA	High	74.0108	5	2	3
15590329	UCCUCAUUUGAGGAAUAAA	High	57.464	6	3	3
15590329	CCUUGUGCAGUUGUACAGU	High	54.1367	3	3	3
15590632	CACCACCAUUGAGGACGAA	High	58.5432	5	3	3
15590645	UCCUCAUCUUCGCCAACAA	High	63.8489	7	2	2
15590645	GGUCUCAUCUUCGUAGUGG	High	39.3885	0	0	2
15590691	AUUACAACCAGACAGUUGA	High	59.4424	5	1	2
15590691	UGGCUUAUCUUACACUGGA	High	44.6043	3	0	2
15590691	CUCAAGUUCAGGAGUGAGA	High	69.0647	5	3	3
15590691	AACGACUUCAAAGAGAACU	High	38.2194	3	1	2
15591117	CAUGUGGCACCGUUUGCCU	High	57.2842	0	1	3
15592418	CACAAAGCUGGUGUGUGCA	High	56.295	1	3	3
15592500	CCCUGCCAUUCUGAUGAAG	High	52.3381	3	2	2
15592523	CGAUGAAGCCCUGGAGUGC	High	39.6583	-1	2	2
15592526	AUUUCCUCAUGUGAUCUAU	High	46.7626	5	1	3
15592526	AACACCUUGCUGGAUUGAA	High	40.3777	5	1	3
15592526	AAUGAUGCCUGUCUGAGCA	High	44.6043	3	-1	2
15592526	AGGACUGCACCAUACACAC	High	41.0971	0	0	1
15596043	GAGAUGAAUCUCACGGAAU	High	82.0144	4	4	3
15596814	GGCCUCGGUUCCAACCAUG	High	63.4892	0	2	2
15596814	GUCGCUACAGCUGAAAAAC	High	56.7446	3	2	3
15596814	CUGCUACUUGCACUAUCAG	High	67.1763	3	1	2
15596814	UUCGUGGAAGGAUACACUC	High	41.0971	0	-2	1
15596814	UACACGGAUAUUGCUUCCU	High	27.4281	3	-1	2
15596814	AAGAAAUGAGACGUCAGCU	High	33.723	0	1	2
15601474	CUGACCUUUGGAUGGUGCU	High	67.7158	1	2	3
15601474	GCACAAGAGGAGGAAGAGG	High	39.6583	-1	1	2
15601834	GACCAGGAGCGCAUCAAAG	High	67.8957	2	1	3
15601834	AAGCCAGAACACCGAGCUG	High	34.1727	-1	-1	1
15601834	AUUGGAGGAUGAGAAAUCG	High	29.7662	3	-2	1
15601834	GCGGAGACAGAUCAACUUG	High	65.018	3	2	2
15601834	UCAACGCCAUCACCACCAG	High	30.1259	1	-3	1
15601834	GCGCAUGAGGAACCGCAUU	High	78.2374	3	5	3
15604250	AUGGGUACGGCUUCGUGGA	High	41.3669	1	0	2
15604257	GUGCAUGCGAAACGGUCCC	High	44.1547	-1	0	2
15604257	GGAGACUUUCAAAUACAUC	High	65.018	4	2	3
15604285	AGAGUUGUCCUGUAGUUCG	High	38.9388	1	-2	1
15604285	CGAAGAUGUUGACCUGGUC	High	62.7698	2	2	2
15607964	CACGUACCAUCCUCAUCCU	High	76.259	5	3	3
15607964	CAGUUCCUGGGUGGAGCUA	High	52.518	3	3	3
15607966	UGAGCAAGAUUCAGACCCU	High	44.2446	3	0	2
15607966	GCUGCGGAAGAUCAUCCCC	High	37.5	-1	0	2
15608672	GGCUGGCUUCAUCCACUGC	High	48.2914	-1	2	2
15610007	CAAUAAGGAAGAAGCCCUU	High	77.518	2	3	3
15611081	UGGUGAGCUUAAUGAAUGA	High	64.4784	7	2	3
15611081	AGGAGGACCUGUUGACCUU	High	53.6871	5	2	2
15611081	AGAGGACAUUGAGGUGUAU	High	53.0576	6	3	2
15611114	GGUCCAGUCAUUCCAAAUG	High	77.9676	4	2	2
15613488	AGGCCCGAGGAGGCCCCUC	High	12.9496	-2	0	1
15619616	GAAGCUCUCCAGACCAUUU	High	88.6691	6	3	4
15619616	GCUGUUGACUGGAAGAACA	High	77.9676	6	3	4
15619616	CCAUUUCAGUCCAUCAUUC	High	73.9209	5	2	3
15619616	GGAAUUCAAUGAUGUGUAU	High	87.0504	7	4	4
15619616	AAUAUCCUCAGGGGUGGAG	High	16.7266	-1	-3	1
15619616	CUCCUGAGAUCAUGCUGAA	High	82.9137	6	3	3
15619616	GUGCCUCUUGUUGCAGAGA	High	54.1367	4	3	3
15619617	CUUGAAUCAGAAGAUGAAG	High	56.3849	2	1	2
15620346	CUGGGCGAGUAUUACAUGA	High	80.7554	6	3	4
15620713	GGAGCUGUUGUCAUUCUGG	High	52.0683	1	0	2
15631994	GUUCAGAAAGCCCUUGAUG	High	65.018	3	0	2
15631994	GCCAUUAUGCCAACUAUCU	High	75.7194	5	4	4
15631994	GGAUGAUUUACAAGACUGG	High	58.3633	1	1	2
15631994	GACAUACAUGGGUCUUAGA	High	84.8022	6	4	4
15632055	GUGACCUAAAGUGGAAGGA	High	50	4	2	3
15632074	CCAUAUGCUCAGUGCUACA	High	78.5072	6	3	3
15632081	CAGAUACAGAGAUGUAAGC	High	67.8058	3	2	2
15632081	GAUUGACAGACACCUAAAU	High	94.964	6	4	4
15644320	GCAGUGCUUUGCAGUAUGA	High	77.9676	8	3	4
15644320	GCACAGGUGUAGCAAGUAA	High	84.2626	8	4	4
15644320	GAAUUUGGAUUGCCACAGA	High	71.3129	7	2	3
15644320	GAAGGUGUUCCCACUGAUA	High	82.0144	7	3	4
15644320	CAGAAAGCCUUGCGAGUUU	High	90.5576	6	5	3
15644320	GAGAGGGUCCUGCAAAGAA	High	77.8777	6	3	4
15644320	GGAGAAUUAUGCUUUGAAA	High	93.3453	8	5	4
15647284	ACGCACCUUACGCAAGAGU	High	46.4928	4	2	2
15647371	UUCUGAUCACCGCACUCGG	High	27.8777	-1	-3	1
15647371	UGAGGGGAGCUACCUGGCA	High	31.9245	2	-1	2
15647371	GGAGGAUUCUGCACCUUCU	High	84.2626	6	4	3
15652970	GGGCUAUCAACCUAUAGAU	High	86.9604	5	5	4
15654770	CCGCUAUUGCACCUUGGAA	High	77.518	5	5	3
15657077	GCCUGGACGCCGAGAUAGA	High	71.9424	5	4	4
15657433	CUUCACUACUGAGGACCAC	High	41.5468	0	0	2
15657433	GCACAGGAUUCUGAGGCAG	High	37.7698	0	0	2
15660112	CUGGGCUGUACUUUGUAUA	High	91.4568	6	4	4
15661910	GGAAACAGACACACGCAAC	High	65.018	1	2	2
15663483	CGAUGUGUCUAUUGAAGAU	High	82.9137	7	3	4
15668245	CCUGAAGGUGAUUCUCCUA	High	80.3058	5	4	3
15670596	GUACAGGGAUAAACAUUAC	High	73.9209	6	1	3
15670771	UUGCACGUAAUCACCCAAA	High	59.4424	5	1	2
15671020	UCGUCACCCAAGAAAGAUA	High	65.7374	6	3	3
15671060	GUAUGGGGUGCAGAAGGAU	High	56.295	4	2	3
15674322	UGAUCAGCCUCAAUCUGCA	High	50.8993	4	0	2
15677310	CAUGAAAUGGUGCGGCACC	High	54.5863	-1	1	2
15678169	GAGAUCGAGAAAUUCGAUA	High	84.8022	5	4	4
15678169	AAGCAAGCUGGCGAAUCGU	High	33.723	3	1	2
15681418	GCAUGUCAAAGCGUGGAUA	High	67.0863	5	4	3
15684033	UGCCUCCGUCCCCACCUUC	High	38.6691	-1	0	1
15684404	AGCGAUAGCUCUCCUUUGA	High	55.3957	7	2	2
15684704	CAUGGCUCCACAACCAGGA	High	61.1511	1	1	3
15684704	AUCAACUCUACAGAAUUGG	High	21.223	2	-2	1
15684704	AGGUUGCCAUCUACCAGAC	High	40.5576	1	0	1
15687488	UGGAAUGCACGUGACGAUG	High	27.518	-1	-1	1
15691707	GAUGUUUACAGCGCGCGGU	High	39.5683	-1	1	3
15691842	UGACUACAUCACCUCGCAG	High	37.9496	1	-2	1
15694335	GGCAAUACUUGCUAUCUUA	High	87.0504	7	5	4
15695330	GGAAGACAUUUUCAUCUCU	High	77.6079	6	4	3
15695512	AACAAGGACAUGCAGAACA	High	53.1475	5	1	2
15695516	GGGCAUAUUGCUUCAGUUC	High	67.8058	3	3	2
15698542	GAGCAGUGGAAGGACAGCA	High	46.223	0	2	3
15699129	GGUGACUCAGCCUGAGAAA	High	84.8022	6	4	4
15699758	GAAGAAGACGCUAUAGGCA	High	64.5683	3	2	3
15701756	GGGGAGGAGCCAAGAUGGC	High	44.1547	-1	1	2
15701756	GGCACACUGACACCUCACA	High	71.5827	4	5	3
15705897	UAAAAUCUUCCUGCCCACC	High	14.5683	0	-3	1
15708446	GAUGAAACCAACCUGAGGC	High	54.2266	0	0	2
15708446	UUUUGCCCUUGAAGCUGCU	High	44.6043	2	-2	2
15708446	AACCGCAUCACCAUUCCUG	High	31.6547	0	-2	1
15718043	CGGUGACUGCUUCAUUCUG	High	67.1763	3	2	2
15722335	UAGAACUGUCUUCGACUCC	High	29.4964	0	-2	1
15722350	GAAGCACUUGAUACAGAUG	High	71.3129	4	1	2
15723054	CGAUUCCUUCUAACAGAAA	High	82.0144	7	4	4
15725702	GUUUGAGUUUGCUGUGAAG	High	76.3489	4	1	2
15728192	GCUCAAACAUGACAGAAUU	High	97.2122	6	5	4
15728192	GGGAGGAGGUUAUGUUUAA	High	93.705	8	5	4
15728192	CCAAAUACCUACAUUACUU	High	80.1259	7	3	4
15728192	GGUGACAGCUUUCGAAUGA	High	77.9676	7	3	3
15728722	GUCGCUGCGGGAAGGUGAU	High	74.1007	3	3	3
15728722	GAGUCUGGAGAAUAUGCAA	High	74.0108	5	3	4
15731115	GAGAAUGUCGUAGAAAGAA	High	62.9496	5	3	4
15731115	GCAGCUUAUCCAGUAUACC	High	43.795	3	1	2
15735603	AGAAGAGGGUAAGGUGGCU	High	29.3165	2	1	2
15737617	UACGCUGGAGAGCAACUGC	High	25.7194	-1	-2	1
15737620	GGAGAUGGUCUUUGAUGAC	High	63.6691	4	1	2
15737634	GCCUUCGAGUCCCUCAAGU	High	74.1906	4	4	3
15737732	CCGUCUGGCAGUACCACUU	High	74.1007	3	4	3
15737741	CGCUUGAUGCCCUUUUAGC	High	61.5108	3	2	3
15737741	AGACCAAAGACGGAGUGAG	High	29.6763	0	-1	1
15737741	GAUUAUGACCGUCUGAGGC	High	47.9317	0	-1	2
15737995	CCGCCUGUAAGAGUUCAUU	High	67.0863	4	5	4
15737997	CCUCAAGUCAAGAAACGUU	High	77.518	4	4	4
15738264	GGAAACAGUCAACAAGCCA	High	58.2734	3	2	3
15740640	GUGCAGAGGGUUGUGGAGA	High	50.3597	0	3	3
15741167	CAGUCUGCCUUUCGCUGUA	High	80.1259	6	3	3
15741167	GCUGGUCACUGGUGACAGA	High	70.3237	5	3	3
15741167	CGAAGUUAUCGCUGAGAAC	High	67.8058	4	2	2
15741167	GGAUGUGCACGAAGGACAG	High	57.1043	0	0	2
15741167	GCCACAGACAUGGAAGGCA	High	45.8633	0	4	3
15741319	CGGCAAGGAGCUGAACAAG	High	52.6079	1	3	2
15741319	GGACAUUGGGCCCAACAAG	High	61.241	3	1	2
15741319	GAUGAGUAUGAACACAAGC	High	58.723	0	0	2
15741319	GGGAGACCAAGACCUUCUU	High	84.1727	5	5	3
15743769	GAAAGAGGAAGAUAAGAAA	High	91.0971	7	4	4
15743820	ACCACCUCAUGUUGUUAAA	High	71.1331	8	3	3
15743834	GACCAUGUGGACCUGUCAC	High	57.1043	-1	1	2
15743906	GAUGUCUCUCGAGAAGGCU	High	43.3453	0	1	3
15747251	GCUGCGUGACUAUCAUGCC	High	46.9424	-1	0	2
15748895	GAGACAAGAAAGAUUUGCU	High	71.223	4	3	4
15748895	AGAUUACAACGGGUUCUUC	High	33.8129	3	1	1
15749924	GGGUUAAGCUGUAACAUAC	High	80.2158	4	4	3
15753095	CUGAAGCGAAUGUCUGUGA	High	71.8525	5	3	3
15753379	GGUGGUCAACAGCAUGUAC	High	65.018	3	2	2
15753379	GAUGAUUCGCUAGGAAGCC	High	33.0036	-1	-1	2
15753379	GCAUUCAGACGAAGCCCUG	High	50.4496	0	0	2
15753379	GAUGAAGACAAGCGCCGUC	High	56.7446	-1	1	2
15753379	GACUGCUCAGAGGUAACAC	High	45.9532	2	1	2
15755735	CGUGGACUAUGACAUCCUA	High	79.7662	6	4	3
15755738	CUGCACCUCUAUUCCAACA	High	80.7554	6	3	3
15755903	AAGAGCUUGCUCCCUACGA	High	42.3561	5	0	2
15755903	ACUGACACCUCAGGGACAA	High	42.6259	5	1	2
15756649	CUACCGUGUGUCUUGGCCA	High	57.2842	2	1	3
15756649	GUCUGUACAGCAUCUUGAG	High	63.6691	3	0	2
15756649	GAAUCCUCACAAUACCGCA	High	61.0612	3	1	3
15757910	UGCCUAUGAGUACUUCACC	High	35.7914	0	0	1
15763658	GCACACACGUAGACAUUCG	High	60.9712	5	0	2
15763658	AGAGCUGAAACAACUAUAC	High	49.1007	5	0	2
15767424	GCCAACUGCCGAGGUGAUG	High	46.3129	1	2	2
15769737	CUCUGAGAUGCAAAAUGAA	High	84.1727	6	4	4
15769738	CCUGGCUGCUGUAGGUCUU	High	76.3489	4	3	3
15769738	GCUGGAGACCCACAUAGGU	High	67.446	3	3	3
15772115	UGAGCCCCACCGAAUCCAA	High	44.8741	5	0	3
15774466	CACGGACCAAUUCGGGAAC	High	67.536	-1	3	2
15777692	GUCUGCUGAUCUGCGAGCC	High	31.4748	-1	0	2
15780182	CUUAAACAACUCCUGGAAC	High	71.3129	0	2	2
15781650	UGGCGGGAAGUGUGAAGCG	High	24.3705	-1	-3	1
15781650	CGCCAAAUCCUGUAAGAAU	High	91.0971	5	6	4
15781650	GCCGACAAGAAUGGCUUCA	High	60.7914	4	4	3
15784625	GUUUGCUUGGCACACCUUU	High	82.0144	4	3	3
15784625	CAUAGAGCCACUUUGGAGA	High	78.1475	2	3	3
15797018	GUUACUCAGGAACCAAAAC	High	71.6727	4	1	2
15797018	GCCAGAGACAAAUGGUUUC	High	80.7554	3	4	2
15798208	ACUGGAACGAGUGAAGAAG	High	33.8129	2	0	1
15798208	AGUGCAUUUUUAUGUGGAG	High	42.9856	1	-1	1
15798208	UAUGGCUUGGAUCAAUCUA	High	55.3058	6	-1	3
15799972	GAGAGGACCUUCCAUGUAG	High	67.2662	4	1	2
15799973	UGCCAUUCUACAACCAGGA	High	42.3561	2	0	2
15800050	GGAGAAGAGCUACAACUUC	High	71.3129	4	3	2
15800205	GAGAAUCGCCUACUUCACU	High	69.0647	4	3	3
15800205	GAUGCAGUUCCGCUCCAUU	High	88.3094	4	4	3
15809295	AUGCAUGGAGGGCAGUGAC	High	34.5324	-1	-1	1
N/A	CGAGGUUAUCGCUGAGAAC	High	67.8058	4	2	2
11373684	CUACAUCGACAAGGUGCGC	Low	22.5719	-1	-1	2
11804586	AGCGCUGGGAUCUUCAGCA	Low	41.3669	1	1	2
11937629	UUCCAGAGAAAGCGUUUAA	Low	66.0971	7	1	3
11937629	UAAGUACAGGGCCAAGUUU	Low	65.7374	6	1	3
11937629	AAGCCAAAAACAAGGUGGG	Low	31.6547	0	-2	1
11937629	GGAUGGCGUCCGGUAUCUG	Low	42.1763	2	0	2
11937629	UUACAGCUAAGUAUGACAU	Low	55.3058	5	-1	3
11937629	UGGCCGGCGCUUCAGGCAC	Low	27.8777	-1	-1	0
11937629	GUGCAGGCAUUCCAGAGAA	Low	80.1259	6	3	3
11937629	UCCAAGAAUUCCCCUGAAG	Low	44.6942	4	-1	1
11937629	UGCCCCGGUCCCCCGACUG	Low	34.5324	-1	-2	1
11937629	UGGGCUGUGGGACAAGCAA	Low	44.8741	4	1	2
11937629	UUUAACUUGGAUAUCAACU	Low	49.3705	3	-1	3
11937629	UGUGUGAGUCGGAGCUGCG	Low	21.5827	-1	-4	1
11937629	CAAGACAAUUUUGGAGUGG	Low	39.3885	1	-1	2
11937629	GAGGUGUACUUUGAGAACC	Low	46.0432	0	1	2
11937629	CGAGAUCGUGAAGGAUGUG	Low	45.9532	3	0	2
11937629	AUUGCCAAGUACAACUUCC	Low	38.3993	1	-2	1
12054897	AUGGAAGAGAACUUUGCCG	Low	27.7878	0	-2	1
12054897	CUACAUCGACAAGGUGCGC	Low	22.5719	-1	-1	2
12087358	GGAAAGCUAAGGACUGGUU	Low	71.223	5	3	3
12096714	ACCGCUGGAGAGCAACUGC	Low	25.7194	-1	0	1
12096714	CGUUCGCGGGCGCAACUGC	Low	48.2914	-1	1	1
12150926	AUCCUUAGCUCAGAGCUGG	Low	16.8165	0	-2	1
12242342	CGACAGUCACCUCGGAGAA	Low	74.1007	5	3	3
12403812	GGGCUCUAAACGUGCCUCC	Low	51.0791	-1	2	2
12419315	CGCCGCCACGACCUUCGAG	Low	50.4496	-1	1	2
12419315	GAACGAGGACGCCGACCUU	Low	73.741	4	3	3
12421955	CCACCUGCGUCCUGUCUCA	Low	70.3237	6	3	3
12421955	GGCAGAGAAGGAUUCUUUC	Low	80.7554	3	4	3
12421955	GGAGACCACCAUGUGCCGA	Low	39.5683	1	2	3
12421955	CGUGGGACGAGAAGCUGAA	Low	74.1007	4	3	3
12421955	UUGUGUAAAAUGGCACCGC	Low	3.77698	-1	-3	1
12421955	GAAAAUGGACGCCGAACUU	Low	77.8777	6	2	3
12500975	ACACUGCAGGAGAGUGCCU	Low	31.9245	1	0	2
12500975	AGUGAUCCUCCCACCUCAG	Low	34.5324	-1	-2	1
12500975	AUAAAGACAAAGCCAACCG	Low	25.3597	1	-4	1
12500975	AGUCGACGCUGAGCUCCUC	Low	21.4928	-1	0	1
12500975	GGAUGCCAGCUUGGGCACU	Low	50.3597	0	3	3
12500975	CCUACCAGCUCCAGACCUU	Low	69.6942	4	3	3
12500975	GCUACAGUUAUUAAUCUGG	Low	58.3633	0	1	2
12500975	GCGGCGGCGGCACCUCCCG	Low	37.5	-1	0	1
12500975	CACACACACACACUCACAC	Low	67.1763	0	2	2
12500975	CUCAGAAAGGAAAUAAUUU	Low	91.1871	5	5	4
12500975	GCGGUCCAGAGCCAAGCGG	Low	37.5	-1	0	2
12500975	GCACAUCCAGGGACCCGGG	Low	37.5	0	-1	2
12500975	AAGAAUGGGCUUGAAACAU	Low	40.3777	4	1	3
12500975	UCAAAGUAGAGUUCUUCCA	Low	45.1439	6	-1	2
12500975	UCCACAGGGUUUUGACACU	Low	57.8237	5	2	2
12500975	CCUCUUGGCAGCCAGUGGG	Low	44.1547	-1	-1	2
12500975	UAGGCUCACAACACCACAC	Low	38.3094	0	-2	1
12500975	ACCAUCUCCAGCUAUUUAC	Low	51.8885	4	1	2
12500975	UCACAGGUUCAGAGAUUAC	Low	49.1007	5	-1	2
12500975	UCUGUCACCAACUGAAGUG	Low	41.0971	3	-3	1
12500975	CCAGACUUCCUUUGUGUUA	Low	84.8022	7	4	4
12500975	AAGAAACACAGCAACAAUG	Low	55.3957	3	0	2
12500975	UUCCGAAAGGUUUUGCUAC	Low	51.5288	0	0	1
12500975	UUACCAGUUAUAGGAACAA	Low	46.6727	6	0	2
12500975	AAGGAGUUGCUCCUGCCUG	Low	27.8777	-1	-2	1
12500975	AAAGGUGAAGAUAUAUUCC	Low	36.1511	4	-2	2
12500975	CCAACCAAUGUGCUAUUCA	Low	75.7194	7	3	4
12500975	CGGAUGCCAGCUUGGGCAC	Low	53.2374	-1	2	2
12500975	ACGGUGCUGGUGAGGAGAG	Low	34.5324	-1	-1	1
12500975	GGUCCUAGAGGUGGACACG	Low	33.3633	-2	0	2
12500975	AUACAGGAACAAUAUUGAU	Low	54.3165	5	0	3
12500975	AGCUCCUGCUGAAGGCCAC	Low	30.1259	0	0	1
12500975	UAUUGGGUAUGCUGAGGCC	Low	23.741	1	-4	1
12500975	GCCACACUGAACAGAGUGG	Low	54.5863	-1	2	2
12500975	CAUUGGCCAACCUGCCUUU	Low	84.8022	4	3	3
12500975	CAAAUCCAGAGGCUAGCAG	Low	54.2266	1	-1	2
12500975	ACCUCUGUCGGGCCAGGAG	Low	27.8777	-1	-1	1
12500975	CUUGACCUAUAUUUAUCCA	Low	69.964	6	1	4
12500975	GAUUCUGACGAAGCCAGAG	Low	45.9532	-1	-1	2
12500975	UCUCGGAAGCUGCAGCCAU	Low	44.8741	0	0	2
12500975	GACGUGUGCAGUAAUACUG	Low	60.8813	3	0	3
12500975	CACUGACUCUGAUCCAGAG	Low	72.2122	1	1	2
12500975	GUCAUCAUCACUGUGGUAG	Low	50.0899	-1	1	2
12500975	CCUGUGAGCAGCCGCGGGG	Low	37.5	-1	-1	1
12500975	UUGCACUAUUGCAGCUCCA	Low	44.6043	3	-1	2
12500975	GGUCUUCCGAGGCGCCCGG	Low	37.5	-1	-1	1
12500975	GGUCCCGUCCGCCUCUCGC	Low	44.1547	-1	0	2
12500975	CCAGGUCCACCUGGCACUG	Low	42.1763	-1	0	2
12500975	UUCCCGUUUUAUUCCAGUU	Low	60.3417	5	0	2
12500975	UGACGGAUGCCAGCUUGGG	Low	6.65468	-1	-4	1
12500975	UGAACCUAUCCCGGGACAG	Low	19.6043	-1	-3	1
12500975	GCUCAAGUGUCUAAAGGAU	Low	79.7662	5	4	4
12500975	CUCAGCGGUCAUGUCUGGA	Low	46.223	0	2	3
12500975	AACACACAAGCCACGCCUC	Low	34.1727	-1	0	1
12500975	UCAGAGUUGCAACCUCAGC	Low	29.4964	1	-2	1
12500975	GGUCUCUGGCCUCACGGAG	Low	50.4496	-1	0	2
12500975	AGUGAAUCUGUAUUGGGGU	Low	44.7842	1	1	2
12500975	UUUCCAUCCUGCAGAAGAA	Low	63.8489	7	0	3
12560494	GGACUCGGAUGACGUGCCC	Low	39.7482	1	0	2
12560494	UCUCGGCAGGCUCAGGACC	Low	25.7194	-1	-2	1
12560494	GACCCGGCAGGGAGUGGAG	Low	50.4496	-1	0	2
12579197	AUCGCCUAUGGUUGUUGAC	Low	41.0971	3	-1	1
12579197	GGAUUAUAUCAAGGAGGCC	Low	32.6439	0	1	2
12594341	GCAGAACUGCGGCUAUCGC	Low	50.4496	0	1	2
12631709	UAUCACAGAUCUACAUCUG	Low	40.5576	4	-4	1
12654261	GAUCAUCUUCUCAAAAUUC	Low	71.6727	4	1	3
12657713	CAAGGUGGAUGUGACGGGC	Low	24.8201	0	-1	2
12681285	CGUAAAGGAAAUCACAGGG	Low	54.2266	0	0	2
12684059	GGCGAGGCAGCUUGAGUUA	Low	81.0252	5	5	4
12684059	AAUCAGUUCGAGGAAAGGG	Low	10.4317	-1	-4	1
12684059	GCUACUGCCGUCCAAUUGA	Low	75.7194	6	3	4
12692549	GAGCUAUCUCACCAGCUCC	Low	54.5863	-1	2	2
12724420	GUUCUUUGGACCGAAUCCG	Low	33.0036	-1	-2	2
12740604	GCCCCCGAUUGGGGGCGAC	Low	37.7698	-1	2	2
12740604	GGCCUUGUGGUACUGCCUG	Low	50.4496	-1	1	2
12763028	GCCAACCUCAUGGAGGUGG	Low	33.3633	-2	1	2
12829804	GGGCACUGGCUGCCUGCGG	Low	37.5	-1	0	2
12885417	CUCGGCGUUUCAUCUGUGG	Low	53.3273	0	0	2
12885417	UCAUGGUCUCUCGCAGUGA	Low	31.5647	5	0	2
12885417	GGACAUCAUCUCUGACACA	Low	71.8525	6	3	3
12888501	ACCGUGAAUGUGCUCUCCC	Low	21.5827	-1	-1	1
12902328	AGGUCCACCACGUCAAGUG	Low	37.3201	2	-1	1
12902328	GGAGAUUGACCCACCGUUC	Low	61.241	0	2	2
12907736	AUCUUGCGACUCCUGGCAC	Low	27.8777	-1	-1	1
12915586	UUCCUCUAACUUCUUUCUU	Low	55.3058	5	0	3
12915586	GAUUUUCGUCCUCUAUCUU	Low	77.8777	5	2	4
12948401	AGGUGGCUCCCGCUGAAUU	Low	62.3201	4	3	3
14500344	GAGAAAUCUCGAUGGAGUG	Low	69.964	0	1	2
14508493	UCGGACCUUCGACAUGCAA	Low	48.6511	5	1	2
14508493	CCGAAGAUCACCAUCUCUG	Low	60.8813	0	1	2
14527694	AGUGGCCCAUUUAACAGGC	Low	27.6079	1	-2	1
14527694	CAGGCAAGUCCAACUCAAG	Low	71.3129	3	2	2
14556007	CAAGACCCUGCCGUACCUU	Low	52.518	3	2	3
14559223	UACAUGAAUUGUCUUCCUA	Low	50.8993	6	0	2
14559223	AGUGGGACAACGAGAAGCC	Low	21.5827	-1	-2	1
14567918	GGGCGGGCCAGCUCACCAG	Low	53.2374	-1	1	1
14567918	CACUGCCGACCACUCCCAC	Low	50.4496	-1	1	2
14567918	GAGUGCAGCACGCCUCGCC	Low	37.5	-1	0	2
14610049	GCCAGAAGUGGUGCGAAUA	Low	80.036	5	6	3
14610223	GUGCGUUGCUAGUACCAAC	Low	70.054	1	2	2
14618618	UCUGCGGUGGUUGGCAUUC	Low	30.3957	1	-1	1
14618618	AGCUGGCGGCCUUGUGCCG	Low	17.7158	-1	-2	1
14618618	ACAGGGGCCUCCCCAGGAG	Low	30.1259	1	-2	1
14634654	GACCAUCAUUCGCAGUGGG	Low	46.4029	0	-1	2
14644440	ACGAGCAUAACUGCCUGGG	Low	6.65468	-2	-2	1
14644752	AGAGAUGAGCUUCCUACAG	Low	38.3094	4	-2	1
14645201	GGCUGUACCUGGCCAAGUU	Low	76.3489	5	4	3
14645201	UUGGCUGUACCUGGCCAAG	Low	23.741	-2	-2	1
14645201	CCCGACUAUGUUCGCCUGG	Low	48.2914	-1	1	2
14645201	GCUCUGGAUCGAGUCUUUG	Low	56.7446	2	1	2
14645201	CUGGAGAAGUGUGGCUGUG	Low	44.4245	-1	0	2
14670593	GCCUAGUGACAUGUAUGUG	Low	45.9532	2	1	2
14670593	GAUGGCUUGGAAGCUUUGG	Low	43.795	2	-1	2
14670593	GCGGGAUACAAUAUUUAGC	Low	65.018	3	3	3
14670593	CUGUCAUCUCACCUUGCUC	Low	60.5216	0	2	2
14670593	UACCAACACAUGCUGACCC	Low	31.6547	0	-2	1
14670593	AGGAUGCAACGGCUAUAGA	Low	53.1475	6	2	3
14670593	CGGUAAUCUUGUACGCCAG	Low	62.7698	1	2	2
14670593	UCCAUGUGCACUGCCUUGG	Low	17.446	-2	-2	1
14670593	AUGGAUUGCACGCAGGUUC	Low	42.446	0	0	1
14670593	CCAACAGUAGACCUGGUAG	Low	71.3129	1	2	2
14670593	GGAAACUUGGGGUACCGCC	Low	40.2878	0	0	2
14670593	GUGCACACAAUCCAGUGUG	Low	60.8813	0	0	2
14670593	GAGAAACAACCUAGUGAUG	Low	71.3129	3	2	2
14670593	UACCACAUCAAAUGCAGCC	Low	28.1475	0	-3	1
14670593	AUCACUCACUCUUGGCACC	Low	34.5324	1	-1	1
14688267	GCCGAGAAUGCUGAGUUCA	Low	60.7914	4	4	3
14688267	GACCAGAGUCCCUCACAGA	Low	68.0755	4	3	3
14758366	GCACCACCAACUGCUUAGC	Low	46.3129	2	2	2
14758366	UGAAAGCUUACAUCAACAA	Low	58.0935	7	0	3
14758366	GAAGUCUCUGAUUAAGUAC	Low	67.8058	4	1	3
14758366	CUUCAUAGCGCACGUCAUG	Low	65.018	3	0	2
14758366	UGGGAUGCCUGGAAUGAGC	Low	27.9676	0	-1	1
14758366	UGUAAACAAUCCGGAAGCG	Low	18.9748	0	-3	1
14758366	UGCUGAUGCCCCCAUGUUC	Low	44.964	2	1	1
14758366	AGAUGCCAUGAAAGCUUAC	Low	49.1007	4	0	1
14758366	UGACAACUUUGGUAUCGUG	Low	42.9856	2	-2	1
14758366	GAUGUCCAUGGAAAUAUCC	Low	58.723	3	0	3
14758366	CCCCUGGCCAAGGUCAUCC	Low	40.018	-2	2	2
14758366	CAGGGGGGAGCCAAAAGGG	Low	44.1547	-1	-1	2
14758366	CCGGUUAUGUAAACAAUCC	Low	60.9712	4	2	2
14758366	CUACACGGUCCUCCUAUAC	Low	71.6727	5	1	2
14758366	GAAACGGUCCAGGCUAUGU	Low	60.7914	5	2	3
14758366	ACUGAGACAAUGCCUUGUU	Low	55.3058	5	1	2
14758366	AAGGACUCAUGACCACAGU	Low	48.741	5	1	2
14758366	AAACGAUUACUGACUUUCC	Low	42.446	4	-1	1
14758366	UACUACACUCGGAUAUUUG	Low	49.1007	4	-2	2
14758366	UUACUGACUUUCCUUGAGU	Low	48.741	6	-1	2
14758366	AGUACCCAGAUGACUACAG	Low	38.3094	3	-2	1
14765195	UCUACGCGCUGCACGUGAA	Low	53.777	5	0	2
14765195	UGUAUCACCACCUAUGCUA	Low	51.4388	5	0	3
14769924	CCUUUCUUGUGCAGUCCCU	Low	60.5216	2	2	3
14769947	UGAAAUAGUCACCCUCAUG	Low	42.446	4	-2	1
14769947	AUGUUUCGUAUAUCUGUUC	Low	45.2338	3	0	1
14769947	UAUUUGGAUCCAUGGUGUA	Low	58.0935	5	-1	2
14769947	AAAUCAGUUCGUGGUUGCA	Low	33.723	5	0	2
14769947	GAUUCCACAGCUAAAGAAG	Low	65.018	3	0	3
14769947	CUAUGUCACCAUGGAACUC	Low	45.9532	3	0	2
14769947	AAUUCUGACCAUUAAGAUG	Low	45.2338	3	-2	2
14769947	GACAUAGAGGCACAGAUUG	Low	77.9676	3	2	2
14769947	UGUCUUCUACUCCACCAUU	Low	59.4424	4	1	2
14769947	AACUCGAAGUAUGUUGCUA	Low	35.9712	5	1	2
14769947	UUAUAGCUACCUGUUAAAG	Low	34.1727	4	-3	2
14769947	AGAGAUUGAGAUUCUUCUG	Low	41.0971	4	-2	1
14769947	AAGCAAGAGAGACCCAACA	Low	59.4424	5	2	2
14769947	ACUUCGUACUUUCUAUGAG	Low	40.5576	4	-2	1
14769947	UCAUUUACAGAGACCUCAA	Low	55.3058	6	0	2
14769947	CAUCAAAGUGAUUGGCAAU	Low	91.0971	4	4	3
14769947	UAUCAAAGUAGAGUUCUUC	Low	33.8129	2	-1	1
14769947	UAAUGCUGCCAUGAAAGAU	Low	40.3777	5	-1	3
14769947	AAACCACCAGUUACUUGAG	Low	44.6043	4	-2	1
14769947	AAUACCAGCAGGACCAGAU	Low	55.3058	4	0	2
14769947	AUAGGACAUUGUGUCAGAU	Low	48.9209	5	1	2
14769950	AGGAUGUUCGGCGGCCCGG	Low	0	-2	-2	0
14769950	AUGGAACCGCUGGAGAGCA	Low	29.946	0	1	2
14769950	ACCAACGACAAAGCCCGCG	Low	0	-2	-2	1
14769950	UAUGCCGGUGUUGGGCGCG	Low	0	-2	-5	1
14769950	GGUGAACUUCCCGCCGCCG	Low	28.8669	-2	0	1
14769950	AAAACAUAAAGAAAGGCCC	Low	25	1	-2	1
14769950	AUCCGCUGGAAGAUGGAAC	Low	42.446	0	0	1
14769950	AUGUGUAAGCUGCGGCCCC	Low	14.9281	-1	-2	1
14769950	CCCGCCGCCGUUGUUGUUU	Low	63.3094	3	5	3
14769950	UACGCCUCGUCCCCGGGCG	Low	17.1763	0	-4	0
14769950	ACGUGCAAAAAAAGCUCCC	Low	25.3597	0	-1	1
14769950	UGGAAGAUGGAACCGCUGG	Low	25.7194	-1	-2	1
14769950	AAGGCCCGGCGCCAUUCUA	Low	51.5288	5	1	2
14769950	AUCUCCCCAUGUCCGCCCG	Low	17.1763	0	-3	1
14769950	AGUUGCAGUUGCGCCCGCG	Low	2.2482	-1	-3	0
14769950	UUCUGAUUACACCCGAGGG	Low	31.6547	0	-3	1
14769950	UAAAGAAAGGCCCGGCGCC	Low	21.223	0	-3	0
14963165	GUGGCGCCCGAACAGGGAC	Low	50.4496	-1	1	2
14963165	GCCUUAGGCAUCUCCUAUG	Low	80.7554	3	3	2
14963165	GCGGAGGCUAGAAGGAGAG	Low	57.1043	-1	1	2
14963165	GGGGGGACUGGAAGGGCUA	Low	67.446	1	4	3
14963165	GGCUAGAAGGAGAGAGAUG	Low	65.018	3	2	2
14988024	ACUCGAACAGCUUCGAAAC	Low	58.1835	3	1	1
14988727	ACCCAGGCAAGAACGUGUA	Low	55.3058	5	2	2
14996747	CUAAUUCAAUAAAACUGUC	Low	59.3525	1	0	2
14996747	AUGAUGAAGACUCUGCUGC	Low	29.4964	0	-1	1
14996935	UGCUGCAAAAAAAGAAGAG	Low	38.3094	3	-2	1
15003869	GCAGUAGUGAUGGCAGUAG	Low	56.3849	3	2	2
15003869	AGCGGGGAUCUGACGAGCU	Low	38.5791	0	1	2
15003869	GAUGGCUGCCCUGGAGGCC	Low	22.5719	-2	-1	2
15020712	UAUUCCUGAACAUGAGUUU	Low	62.2302	5	0	3
15024074	UGAUAACAAGGAGCCGGAG	Low	23.0216	0	-2	1
15026580	ACACCGCUUCUGCCUUUUC	Low	49.1007	5	0	1
15026580	AGAACCAGAGAGGCUCUGA	Low	31.5647	5	1	2
15033169	GGUACUUUGCAAUCAAGUA	Low	80.6655	6	3	4
15033169	CAUCAGGCUUCACCCCUUU	Low	84.2626	5	3	3
15033453	GCCUCCAGUCUCAAAUUAU	Low	88.6691	6	5	4
15039777	GGACCGCAAGAUGGCACUG	Low	42.1763	-1	0	2
15040839	CCAUUCUGCUGAUUUUGAG	Low	65.9173	5	0	3
15040839	GGUGGUGGUGUGCGACAAU	Low	78.2374	4	4	3
15040839	CUCUGGAGAUGGUGUCACU	Low	74.1007	5	3	3
15044633	UGGUCAGAGCAUGUCCUUC	Low	33.8129	-1	1	1
15051873	UGAACAUCGACAAGAUCUC	Low	44.6043	4	-1	1
15051873	UCAUCGACUCCCAGAUCUC	Low	38.3094	4	-2	1
15051873	UUCCUGGGUCACCCUGGAU	Low	44.8741	3	0	2
15051873	CUGACGGUAACAGUGAACA	Low	60.7914	4	3	3
15051873	CCCUCAGCAGCCGUGCAGC	Low	39.6583	-2	3	2
15051873	UUAGGACCAUAGAGCUCGA	Low	50.8993	4	-1	2
15064713	AGUCGCUACAUGGAUCAAU	Low	44.5144	4	2	3
15081318	GUGUGUGAAGAAGCGGGAC	Low	35.5216	-2	1	2
15110788	AGCCCAAUGGAAACAUCUG	Low	44.6043	3	0	1
15119963	GAAGAUGGCAGCCAGGGCU	Low	54.4964	1	1	3
15119963	AGGUUCCCUUCCACAUCCU	Low	44.6043	5	1	2
15120607	AUAUGUUGAAUGUUAAUUU	Low	65.1079	6	1	3
15120607	GAAACUUGGCAUGACAGCU	Low	50	1	1	3
15122251	UAAUGCAGUCUGUGCAGAC	Low	41.0971	1	-3	1
15122338	GGAUUUAGAGAUGAGUAAA	Low	73.741	6	4	4
15132771	UGGCUCAUUAGGUGAAGUG	Low	41.0971	3	-2	1
15140260	GAUAUCAUCUUUCUCUGAA	Low	80.1259	6	2	3
15144954	UGGUUGCAUUGUCCAUGGC	Low	27.6079	1	-2	1
15148361	CAAGAAGAUGCGCCGCAAC	Low	67.536	0	2	2
15168801	AAACAACCCAAAUAACCAU	Low	57.7338	5	1	3
15168801	CGAUAAUAUAACUGCAAGA	Low	84.8022	6	4	3
15168801	AAAAAUGGGGCAAAUAAAU	Low	62.3201	6	1	3
15173073	GGCUGUCCAACGAAUGGGC	Low	37.5	-1	1	2
15173073	GCGACCCUCCGGGACGGCC	Low	22.5719	-2	1	2
15178323	GGAGCAAGUAGUGGGGCUG	Low	41.8165	-1	1	2
15183454	GAAUACAGAGCAACGGCCC	Low	37.5	0	-1	2
15183454	GCAGAGUUCACUGCUGGCC	Low	22.5719	-1	0	2
15183454	GCAGAACCCUUCUUAUGAC	Low	72.2122	5	2	3
15191360	AGCUGCUCCUGUGGCUCUG	Low	21.8525	-1	-1	1
15208655	GCUACAGAGAAAUCUCGAU	Low	80.3058	4	4	3
15218172	GCCGAGAUCGCACAGAGAC	Low	57.1043	-1	2	2
15220350	UGAUGUACCUAUUCUCUUA	Low	64.4784	8	1	3
15220350	GAUAAGAGAUUUCAGAAGA	Low	77.9676	6	2	3
15220350	GUCACCACAGCGCAAUGGA	Low	61.1511	4	2	3
15220426	GUUCUCUAAACGAACUUUA	Low	88.6691	6	3	4
15220426	AUUGCGUAGCGAGACACUG	Low	23.3813	-1	-3	1
15220426	GUCUAAACGAACAUGAAAC	Low	77.9676	3	3	3
15220426	CAAUUCGAAGGGAGGUAGG	Low	58.723	1	-1	2
15220450	UAUUUGAGUUGGGACAUCA	Low	40.4676	5	-1	2
15220450	CCACUAUGCAAAGAAAUAC	Low	63.0396	4	3	3
15220450	AUUACAGUGUAUCAUAGAC	Low	46.8525	4	-1	1
15222032	CAGGCUUUCACUUUCUCGC	Low	50.7194	0	0	2
15235598	GGUCACCCAGGCCGCCUAC	Low	61.241	-1	2	2
15235598	ACAGGACCUGUUUCACUGC	Low	38.5791	1	0	1
15235598	AAUACAGUGGAACCUAUGC	Low	42.446	3	-1	1
15235598	GCCCAAGAGCCCUCAGGAG	Low	59.5324	-1	2	2
15235598	UCCGUUUAUCAGACUAAAA	Low	66.0971	7	2	3
15235598	UUCCAAAGAAAUUAGACCA	Low	51.4388	2	0	2
15235598	CUGCAGCAGGCCAUCCAGG	Low	48.2914	-1	0	2
15235598	UUACACUUUACAGUUUUAC	Low	30.3957	3	-2	2
15235609	ACUUAUGGAUGGAGCACCU	Low	44.6043	2	0	2
15236410	GCAGCGGGACCUAUCAGGA	Low	61.1511	2	2	3
15241481	CCUCAAAAGCCAAAAAAUG	Low	77.9676	4	2	3
15241778	ACACUGAUGAUACCAACCC	Low	25.3597	1	-2	1
15243629	UCUGUGCUCUCGCUGCAGU	Low	44.964	1	0	2
15243629	GACUGAGUGGUUGGAUGGC	Low	35.5216	-2	1	2
15243629	GCAUGAAUAUUGUGGAGGC	Low	59.2626	2	1	2
15258163	GAUGAGCUCAGCAGUCAGC	Low	48.2914	-1	0	2
15258163	GCGAGUCCCUAAUGCCUAC	Low	66.277	0	3	2
15260828	GCCCCUAAAGACAAUGAAG	Low	65.018	3	2	3
15260828	GCACAAGUUCAAAAUCCAC	Low	60.5216	1	2	2
15260828	UGACAAGAUUAUCGGCCGC	Low	27.2482	2	-2	1
15265711	UGGAUACAAGACUUGAAGA	Low	62.2302	5	2	3
15291968	GCACACCUGUACAGAUGAU	Low	80.1259	7	3	4
15303276	UGGCUAAGGAGAUUGGUGC	Low	38.5791	0	0	1
15311210	CAGGGCAACCCAGCGUCCC	Low	29.2266	-2	0	2
15311210	CGGCAGGCGGAGGUUGCAG	Low	35.5216	-2	1	2
15311210	CCGGUGUGGUGGCACACGC	Low	46.4029	0	1	2
15311210	GGCCUGCGCGAAGAGAGGG	Low	29.2266	-2	0	2
15328416	AGAUUGUAUAGGCGGAUGC	Low	36.1511	1	-1	1
15339967	CCCCAACUUUCUGCGUAGC	Low	48.5612	-1	3	2
15389886	GCCGUCCUUUUCAGAACCA	Low	67.1763	6	3	3
15452203	CAUUGAAACAGCAAUCAAG	Low	71.3129	3	1	3
15452205	GACUGCGCGGAAUUUAGUG	Low	63.6691	3	0	3
15452205	CUGGCACGACUCCAUCACC	Low	54.5863	-1	2	2
15471945	GAAGAUUGCCAACCUGUAC	Low	65.018	4	1	2
15474041	ACGGCAAGCUGACCCUGAA	Low	60.0719	5	3	2
15489293	GAAGAAGCUGGUUCACGAC	Low	63.3094	1	1	2
15509554	AGAUAGUGAUGAAGUACAU	Low	57.554	7	1	3
15509554	GAAGUACAUCCAUUAUAAG	Low	80.7554	5	1	3
15509554	GGGAGAUAGUGAUGAAGUA	Low	89.2086	7	5	4
15509652	GAAGCCACAAAGACCAUCU	Low	75.7194	5	2	3
15509652	GACUUCACUAAGAUCCCAC	Low	54.2266	0	1	2
15509652	UCACCAUUGCAAACAGGAC	Low	37.9496	1	-1	1
15520203	GCAAAUAGGAGCUAGCCCU	Low	61.0612	2	2	3
15520203	GCGAGAGCACGACAAAUAC	Low	77.9676	4	4	3
15520203	GACCUUCAGAAGGUUGCUG	Low	39.2986	-1	0	2
15527760	GGAUCCUGCUCCGAGCCUG	Low	37.7698	0	0	2
15527760	CUACAAAAGCAGCUGCACA	Low	75.3597	3	3	3
15527760	UCUCAGGAGCUAAGCGGAG	Low	27.8777	-1	-3	1
15527760	CUUCAGUGCAUUCAAGGAC	Low	54.2266	0	0	2
15540114	CGGGAGGAGGUGUAGGAGA	Low	68.0755	1	4	3
15540114	CAGCGAUCGCCCAGCACCA	Low	67.446	1	3	3
15541385	CCAGUUCGACCACUAUAGC	Low	58.723	4	1	2
15556631	GAAUGGUCUGGUGAAGAUC	Low	50.0899	3	1	2
15556631	UGAAGGAUGCAUCCUCAUU	Low	59.4424	6	1	2
15574337	CUUAACUGGUGUACAUUAA	Low	90.9173	8	3	4
15574879	GGAGAAGAAAAAGAAGGAC	Low	45.5935	0	2	2
15574883	CACCACUGGUUUCCCGAAA	Low	84.2626	6	4	3
15579459	CGAUGAAGCCCUGGAGUGC	Low	39.6583	-1	2	2
15579459	GCCGUCCUGUGUGCCGCUG	Low	37.7698	-1	1	2
15581611	AAGCACUUCAAUGAGCGAG	Low	16.7266	-1	-2	1
15581611	AAACCUAUAGAGAUGGGCA	Low	35.7014	3	-1	2
15581611	AAUCUGUGACUUUGACUUG	Low	45.2338	3	-2	1
15581611	AAGGGACUCCCCACGCCGC	Low	21.223	-1	-1	1
15582574	AGGAUGCUGAUGGCUAUGC	Low	21.223	2	0	1
15582574	GAUGCUGAUGGCUAUGCCU	Low	61.0612	1	1	3
15583028	UCUGGAGAUGGGAAUGCCA	Low	41.9964	2	0	2
15591117	GAGCAUCUUCGAGCAAGAA	Low	62.9496	5	3	3
15596043	GUGAUGCAUUGUUCCUUCA	Low	80.7554	6	3	3
15596043	GAGGCUGAUGGCAAGAAAC	Low	71.6727	3	2	3
15610529	CGUCGGUGACCCCGCACGG	Low	44.1547	-1	-1	2
15613543	GGUUUGGCAUAUCUAAUAA	Low	90.9173	8	4	4
15613543	GGAGUAUGCUCACUUAAAU	Low	97.2122	8	5	4
15619617	GCUGACCCUGAAGUUCAUC	Low	50.0899	2	2	2
15619617	GCUGACCCUGAAGUUCAUC	Low	50.0899	2	2	2
15619617	CUUGAAUCAGAAGAUGAUU	Low	73.3813	4	4	4
15619617	GCUGACCCUGAAGUUCAUC	Low	50.0899	2	2	2
15619617	GGAUGAAGGCUGGGUACUU	Low	69.2446	5	4	3
15619617	GCUGACCCUGAAGUUCAUC	Low	50.0899	2	2	2
15620713	CUUGAAACCAGAGGAGGUU	Low	62.5899	3	3	3
15640354	GGGUGGUCAGGAAAAUCAU	Low	77.8777	5	4	4
15640354	GGAAAAUCAUGUCAGCAGG	Low	60.6115	2	1	2
15640354	GGUGUAUACUGUGAAAUCA	Low	69.3345	6	4	4
15652970	AUCUGUUCUCUAAACGAAC	Low	42.446	0	0	1
15652970	AGCCAACCAACCUCGAUCU	Low	62.2302	4	3	2
15652970	UUUCGCAAUUCCGUUUACG	Low	23.4712	3	-4	1
15653644	AAACAUGCAGAAAAUGCUG	Low	31.6547	1	-3	1
15653644	CUGGUACGAUUUCGGUGAU	Low	86.4209	5	4	3
15654020	GAUUCGGAGGCAAUCGACA	Low	69.0647	2	2	3
15656792	GAGACCUCGUGGAGAAACU	Low	77.9676	6	3	4
15659426	UGAAAACCUUGAAAGCGUU	Low	57.1942	3	1	2
15663483	AAAGUAAUGGACCAGUGAA	Low	61.6007	6	1	2
15663483	CAAUGUGACUGCUGACAAA	Low	87.0504	8	3	4
15663483	CUGCAUGGAUUCCAUGUUC	Low	67.2662	4	2	2
15663483	AAGCAUUAAAGGACUGACU	Low	46.4928	4	1	2
15668240	GCAUGUGUUCACGUAUCGC	Low	33.0036	0	0	2
15671060	GCUGAGGGAGAAUGUCUUU	Low	84.8022	5	4	4
15677310	CGGGAAGCAUUAUCAGAUA	Low	93.3453	7	6	4
15677310	CCCCAGACCCACCCCCAGC	Low	48.2914	-1	2	2
15681418	GUAACACACACCGAUCAAC	Low	56.3849	3	2	2
15681418	UACAGCAAAAUGGGAGCUC	Low	16.7266	-1	-2	1
15691830	AGAACCAGCGCUCCAGGAC	Low	27.8777	0	-1	1
15694346	CUGAACUUCAGGAGCUGCC	Low	44.1547	-1	0	2
15699037	GGUGAAGCUCAACAUUGUC	Low	67.1763	3	2	2
15699758	UGACAUAGAAGCCGAGUGG	Low	29.4964	1	-3	1
15703079	AGCAAGAGAUGGCUAGUGC	Low	31.7446	1	0	1
15705897	GGAAGCUGUUGGCUGAAAA	Low	90.9173	8	4	4
15707982	AGUGGCGGAACUUGCAAUC	Low	51.8885	3	0	1
15710618	GGAUGAGGUGAUUAAGGAA	Low	80.3058	6	4	4
15716307	GUCAACAUUGACUUUGAAC	Low	67.8058	3	2	3
15719029	CUGGUGUCCCGGAUAUCAG	Low	57.1043	2	0	3
15719029	GCCGAAAUGCGCCCAUCCU	Low	67.446	3	4	3
15719029	GUUCCUUGCUGAUCAGCAA	Low	76.259	6	2	3
15719029	GUCCUGGAGCGCACGGAGC	Low	48.2914	-1	1	2
15719029	UACUGCCCAGACCCCUUAU	Low	66.0971	5	1	2
15719029	CUUGAAUACUUAACAGAUC	Low	73.5612	4	2	2
15719029	UUGCUCAGGAUCGCAAUAU	Low	51.1691	5	1	3
15720805	UAUGUGAACCAGCCAGAUG	Low	42.446	3	-3	1
15721318	GCCUACUACUAGCCGGGCU	Low	56.7446	1	3	3
15722335	GGUGCGGCUGAGGCGGCUC	Low	35.5216	-2	1	2
15722555	CCGUUUAAAUCCACGGGUU	Low	73.4712	2	4	3
15722555	GGCGUAGUGAAAUAUAUAU	Low	97.7518	6	6	4
15723074	GUCUCCGGCGUUUUGCAUU	Low	84.8022	4	4	4
15723074	GUCCUCUUGCCCCUGGCCA	Low	54.4964	1	2	3
15723074	GAUGUCAUCUCAAACAUCA	Low	77.9676	6	2	4
15723075	UGGACGGCAACUGUUAUUA	Low	51.1691	6	2	3
15723075	CUCAUUCACGGAGCUACCA	Low	50	4	2	3
15729369	GGUCCUUGCCCUCUACAAC	Low	61.241	2	2	2
15734736	UGAGGACGAGCUGGAACUU	Low	46.6727	5	1	2
15737634	UCACAGCCAGCAGCACGUA	Low	29.946	4	0	2
15737634	GCUAGGGCUGUCAAUCAUG	Low	65.018	3	1	3
15737634	CGCCAUGGCGACCCUGGAA	Low	67.446	4	4	3
15737634	AUGGACGGCCGCUCAGGUU	Low	47.6619	3	1	2
15737634	CUUCCAAGGUUACAGCUCG	Low	60.6115	1	0	2
15737741	AUGCACUCAAGGGACGUGU	Low	31.5647	0	1	2
15737741	UCAGCUCACUGAUGAGGAG	Low	36.6906	2	-3	1
15737741	GAACCAGAGCCAUGCACUC	Low	66.1871	0	1	2
15737741	GAGACCAGGAGCAUUGUAC	Low	65.018	3	2	3
15737741	CCUCAUUCCUGUCUAUUGC	Low	60.9712	4	1	2
15737741	GCGGAGCGCUGACGCCGGA	Low	56.7446	2	3	3
15737741	GGCGGGAGUUAGCCAAAAU	Low	90.9173	7	5	4
15737741	UGAAGCAGGAGCCGGUAAA	Low	66.0971	7	1	2
15737741	UGACUCUCCAUUUGGGACU	Low	49.2806	2	0	2
15743820	CUGCCACACCAAGAUUCGC	Low	35.5216	-2	1	2
15747251	CAACCUAUGGCGUCUGUUC	Low	67.8058	4	1	2
15755738	GCAGCACUGCAACCUCCUC	Low	56.7446	0	2	2
15756649	UCAUCUCUUGUUCAUGUCC	Low	29.4964	1	-2	1
15756649	UAUACAUCGUUUCCAUGGC	Low	33.9029	1	-3	1
15756649	UCCUCACAAUACCGCAGAG	Low	46.8525	1	-1	1
15756649	UCACUCACCAACCUCCUGU	Low	46.4928	2	0	2
15756649	CAUCACAUCAGGAUUCCUA	Low	71.223	5	2	4
15756649	UUCCUAUGGGAGUGGGCCU	Low	41.0072	0	0	2
15756649	CCUCCUGUCCUCCAACUUG	Low	61.241	2	1	2
15761500	GGGCGGCUUUGCCAAGUGC	Low	50.5396	0	2	2
15767545	GCCCAUGUGUUCGAGUGUA	Low	65.1978	5	4	3
15772115	ACGGGCCAGUAUGGUGCAU	Low	32.1942	3	2	2
15780141	GUGUGAAUGGCGUUAGGGU	Low	67.3561	1	3	3
15780141	CCUGGUCACAAAAGAGCCU	Low	58.2734	1	2	3
15780182	UCGUGGUAUUCUUGCUAGU	Low	58.1835	5	1	2
15780182	AGACCGCUCAUGGAAAGUG	Low	23.3813	3	-2	1
15780182	AAUAGUUAAUAGCGUACUU	Low	53.777	5	0	2
15780182	GGAGGAACUUAGAUUCCCU	Low	66.8165	3	3	3
15780182	AGAUCACUGUGGCUACAUC	Low	50.9892	5	1	1
15780182	GCGAAUGGCCGGACACUCC	Low	48.2914	-1	2	2
15780182	ACUAUAAAUUAAAUACAGA	Low	51.259	5	2	3
15780182	CGAUUGUGUGCGUACUGCU	Low	67.7158	2	2	3
15780182	AGGCAUCUAAAAAGCCUCG	Low	29.4964	0	-1	1
15780182	UAAUACUGCGUCUUGGUUC	Low	45.2338	1	-2	1
15780182	UCGCAGCGUGUAGGCACUG	Low	19.6043	-2	-2	1
15780182	GGCCAAAACAGCGCCGACC	Low	39.6583	-2	3	2
15780182	UACACCCAAAGACCACAUU	Low	59.4424	5	1	2
15780182	CAAAGAAGGCAUCGUAUGG	Low	65.018	4	0	2
15780182	CUGCUGUCUACAGAAUUAA	Low	73.741	6	4	4
15780182	CGGUUUACGUCUACUCGCG	Low	39.7482	0	0	2
15780182	CGUACUGCCACAAAACAGU	Low	69.0647	4	3	4
15780182	UUGUAGGCUUGAUGUGGCU	Low	40.7374	2	-1	2
15780182	GAGCUACCCGACGAGUUCG	Low	46.3129	-2	1	2
15781466	CUCUGCACCAAGUCCUUUU	Low	91.4568	5	4	4
15784617	UCAUAUCCGAGCAGACCGG	Low	14.9281	0	-4	1
15784617	GAGUUGCGACAACCACCAG	Low	50.4496	-1	0	2
15784617	CUGCCUGCAGCCACAUCCG	Low	44.1547	-1	-1	2
15784617	UCAUAUCCGAGCUGACCGG	Low	17.7158	0	-4	1
15784697	GAUGAGUCCUGUGCCACAG	Low	44.4245	-1	-1	2
15784697	CUGGCCCUGCUAUCUACAA	Low	80.6655	6	3	4
15788129	CCAUUAUCCAUGUGAAAGG	Low	67.8058	4	1	2
15788565	GUACUGGCGCAUGUAUGUG	Low	45.9532	3	-1	2
15799977	AGUUGGUGUCACUGGUGCC	Low	24.3705	-1	-2	1
15800050	GAGUGCUGUCAUCACCAAA	Low	82.0144	5	4	3
15801000	ACCUAUGGUCCUAGUAGGA	Low	42.3561	5	1	2
11724966	GGGGGGUUCUCAUCAUCAU	Medium	82.9137	6	4	4
11981564	AUGUACACGUUCGUCACAU	Medium	42.6259	4	1	2
12054897	UACCAAGACCUGCUCAAUG	Medium	55.3957	3	-1	1
12087358	CUUGGCACUAACAGCAUUA	Medium	88.6691	6	3	4
12088155	GCAACACCGACUACAUUAC	Medium	77.9676	5	3	3
12099702	GCAAAGGGGCGCUGAGGCA	Medium	57.2842	2	2	3
12099702	GGGACCAUGGCUGACGUUU	Medium	63.3094	2	5	3
12099702	GAUCACUGUGGGUCACUGC	Medium	51.0791	-1	0	2
12242156	GUUGGAGCUGUUGGCGUAG	Medium	52.6079	-2	1	2
12242342	CCAGAUUGCACGACCACUU	Medium	77.8777	5	3	3
12356910	CAAAAGGAAGAGAUGGCAC	Medium	54.2266	1	0	2
12384498	GUGGCCUGGCCUCUCUUUA	Medium	84.8921	5	4	4
12423556	GAGUUGUGUUCUGCUGUUG	Medium	52.3381	3	1	2
12438622	CUAGAGCCCUGGAAGCAUC	Medium	63.4892	1	1	2
12461411	GCAGUCCAUGUCAUCUACA	Medium	75.7194	6	3	4
12461411	GUCAGUAUCAAUUCUGGAA	Medium	74.0108	5	3	3
12480707	UCGAAGACAUCGGCAGAAA	Medium	46.7626	6	2	2
12480707	UCGAAAUCGUACUGAGAAG	Medium	53.777	4	0	1
12480707	CCUCGAAAUCGUACUGAGA	Medium	75.3597	5	4	3
12488480	GACAACGACUUCGUGUUCG	Medium	46.0432	0	0	2
12488480	UGAAGAAGAUCACCCUCCU	Medium	50.8993	3	0	2
12488480	UCAGCAACGGCAGCGUGCA	Medium	29.946	1	0	2
12488480	CAAGGGCGGCUUUGCCAAG	Medium	64.0288	0	0	2
12500975	GGGCAUUGUCCUCAGUCAG	Medium	57.1043	-1	1	2
12500975	AAGUCUAGCCUGAUGAGAG	Medium	38.3094	0	-2	1
12500975	CUUCCUCGGCUUCUCCUGA	Medium	65.2878	1	2	3
12500975	UAAAACACCAUGAAAAUAA	Medium	62.3201	7	0	3
12500975	GAGGCAGCCGUUCGGAGGA	Medium	67.446	1	3	3
12500975	GGGACAGGGCCUCUUCCUC	Medium	56.7446	-1	3	2
12500975	CCAUGAAACCGAACACACA	Medium	75.3597	6	4	3
12500975	UCCAUAGACAUGUGUAGCA	Medium	51.4388	5	1	2
12500975	CUCUGGCUGCUGAGGAGAA	Medium	74.1007	4	3	3
12500975	CCAUGAGGACAUACAACUG	Medium	67.1763	4	1	2
12500975	UGACACCGCCAAAUUUAAU	Medium	66.0971	7	1	3
12500975	GGAGCUUCGUGUCCUGUAU	Medium	84.2626	7	4	3
12542461	UUACGCUGAGUACUUCGAA	Medium	48.6511	6	-1	2
12560494	AUGACGGAAUAUAAGCUUG	Medium	44.6942	1	-1	1
12560494	CAACACCAAGUCUUUUGAG	Medium	63.6691	4	-1	3
12579197	AGCCGAAUGUCGCAGAACC	Medium	40.9173	0	1	1
12594334	CCGAGGUCGAAACGUACGU	Medium	61.1511	3	3	3
12594341	CGUCCCCUCCGGCCGUACC	Medium	54.946	-1	1	2
12654261	GCCUAUGUCUCAGCCUCUU	Medium	65.1978	4	4	3
12654261	GGCCUUCCUACCUUCAGAC	Medium	59.8921	-1	2	2
12657713	UUGUCUAACCCUAACUGAG	Medium	38.3094	0	-3	1
12686602	GAUGUCCCUUAGUCUGGAG	Medium	59.2626	1	-1	2
12700349	GGAGGACCAGUCUGAAGAU	Medium	86.9604	6	4	4
12796505	CAUAGUCCGAUUGCGGUAU	Medium	67.0863	3	3	3
12796505	UUGUUGCUAGGACAACCAA	Medium	48.6511	5	0	2
12796505	UUAGAGAAAUGAACCCAAA	Medium	61.6906	7	0	2
12796505	GUUGUAUAUGUAUCAGCUG	Medium	63.3094	0	0	2
12801932	GUGGGCAUGGGCGCACUGG	Medium	33.3633	-2	0	2
12808085	GUGAGGUUGACAGGCGAAC	Medium	46.3129	-2	2	2
12808085	AGAGGGAAGAGUGCUUGCG	Medium	6.65468	-1	-3	1
12824287	GAUCAGCAUCGCCAAGUCU	Medium	69.0647	4	2	3
12835412	AAAGAUGGUGCAUGUGCAG	Medium	34.4424	1	-3	1
12875974	CCCCGUCAACGCAGCAGCA	Medium	61.1511	1	3	3
12888501	GAACACACAAGCCACGCCU	Medium	54.4964	1	1	3
12890694	GCCCUACACAUACAGCGAC	Medium	56.7446	-1	3	2
12902328	GUGUGAUGCAUGUGGCAUG	Medium	74.1007	0	2	2
12907736	ACACAAGGUCUCUUACAGG	Medium	38.5791	1	-1	1
12915586	CUAUGGGAAUCCCUGGCUU	Medium	73.4712	3	2	3
12915586	UGUCACGGUAAAGAGCAUU	Medium	44.5144	3	1	2
12915586	GGGUUGAGUAGCACUCAGA	Medium	69.0647	5	4	3
12915586	UACUUCCAUCUGGUCCGUU	Medium	33.723	0	0	2
12915586	CUUUCCCUUCUCUCGUCUU	Medium	80.6655	4	2	3
12915586	AUAGCUGCUUUCUCUUGUU	Medium	60.3417	7	0	3
12928480	GCUCUUCUUCUUCUUAACU	Medium	75.7194	5	3	4
12934075	GCAGGAUCCAGAGGCUGUU	Medium	65.4676	3	4	3
12942088	ACUCCUUCCUCGUGUACAU	Medium	60.3417	6	1	3
12948401	CUAUGAAGAGAUACGCCCU	Medium	64.5683	2	2	3
12951263	ACGGGACGAUGAGGAUCUU	Medium	48.9209	5	3	2
12954218	UCGAAACGCCUAUCAGAAA	Medium	68.5252	6	3	3
12960961	CGAGCCAGUAGACCGGCCC	Medium	37.5	0	0	2
12960961	GGGCUGGCGGUGCGACGGU	Medium	54.4964	0	3	3
12963018	UAAUGGGGUAUGCUUUGGC	Medium	25.3597	1	-4	1
12963018	GAUCUUAUAGACAUGGAUG	Medium	65.018	0	0	2
12963708	CAACACCAAAAGCAGUGGU	Medium	64.9281	2	1	3
14517288	CUUAUUCGGGAUAAAGUAG	Medium	65.018	3	0	3
14527694	GGGCUGUACUUUGUAUAUU	Medium	75.9892	6	5	4
14527694	AUGGAGGGGAUCAGUAUAU	Medium	66.0971	6	2	3
14527694	CUGGGCAGUUGAUGCCGUG	Medium	55.4856	0	0	2
14559223	UUGAGCUAUUCACCAAGUU	Medium	57.554	6	0	2
14566335	GGAGCCACCAACAUUUGAA	Medium	77.8777	7	3	4
14567915	GGGAGGACCUGGAGAAGUU	Medium	76.3489	5	4	4
14567918	CGGCGCCCGGCCGGAUGUU	Medium	59.1727	3	4	2
14567918	ACAGACAGCCGCCAAGAAC	Medium	38.6691	3	0	1
14573765	UGAACCAUCCAUCAACUUC	Medium	42.446	4	-1	1
14592965	ACUCCCCAUUGAGCCUCGU	Medium	25.8993	0	0	2
14592965	AACCACACAGGUUCCCCAG	Medium	30.6655	-1	-2	1
14595112	GAGCUACAGGAGCUCAACG	Medium	61.241	-1	1	2
14595112	GGACGUGGACGACGCCACG	Medium	48.2914	0	0	2
14600149	GACGCUCAACAUCCUGGUG	Medium	50.4496	-1	0	2
14600149	UUGGCUUUGCUGUCAGCGC	Medium	17.7158	-1	-3	1
14610223	GCGCUGCUGGUGCCAACCC	Medium	44.1547	-1	1	2
14614455	UCGCCGUGAAGAAAGCGCA	Medium	31.9245	1	0	2
14644440	GACUUGCAGCCCCAAGCAG	Medium	50.4496	-1	0	2
14644440	CCUGUAUCUCAAAGGGCUG	Medium	60.5216	0	1	2
14645201	UGCAUGACCUGGAAUCAGA	Medium	48.741	6	1	3
14647459	GUGCCAUCCAAACUCUAUC	Medium	77.9676	3	3	2
14647459	GACCUGUCCCUACGUUUCC	Medium	54.946	2	1	2
14647468	ACCAGUAGCAAAUGAGAUG	Medium	45.2338	3	0	1
14659004	GUUCGAGGAGUCCAAGGAG	Medium	56.7446	-1	0	2
14661179	AUACAAAGGAUAUCAGGUG	Medium	40.7374	1	-2	1
14670593	GAAGCCAUAGCCAAGGAAG	Medium	65.018	1	0	2
14670593	GGUGGCAAUGGUAGAGAUG	Medium	65.018	3	1	2
14758366	CCUACACGGUCCUCCUAUA	Medium	100	7	5	4
14758366	GUCAUCAUCUCUGCCCCCU	Medium	41.8165	0	2	3
14758366	AGAUUGUGCCUAAGUCUCU	Medium	46.4928	5	1	2
14758366	UCAUGGGUGUGAACCAUGA	Medium	55.3957	7	0	2
14758366	AUUAUCAUGGAUUCUAAAA	Medium	65.1079	6	1	3
14758366	AUGAAGAUCUGGAGGUGAA	Medium	57.554	6	1	2
14758366	AAGAUGCCAUGAAAGCUUA	Medium	61.6906	6	2	3
14758366	AAGAGCUAAAGAAAAAAUA	Medium	62.3201	6	2	3
14758366	UAUUUCCGCAAUUACAUGA	Medium	55.9353	5	-1	3
14758366	CAGUUUCGAGGUGGAUGUG	Medium	45.9532	2	0	2
14758366	AUGACUCAACACGCCUCAU	Medium	40.3777	3	1	2
14758366	AUGACAACAGCCUCAAGAU	Medium	64.3885	5	2	3
14758366	AGAAUGAAUACAGUAUUCC	Medium	21.223	3	-1	1
14765195	CAUAUUCGGUUGCAUCUUC	Medium	67.2662	4	1	2
14769924	CUACUUCCUGAAAACAACG	Medium	58.723	1	-1	2
14769947	GAAAGCUAGAUCACUGUAA	Medium	82.0144	7	3	4
14769947	UGCUUGUAAACACCUUGGU	Medium	42.3561	4	0	2
14769947	UUUCGAGCUCCUCAAGGUU	Medium	54.946	4	0	2
14769947	UCAACAGGCAGUUCUAUGA	Medium	62.2302	7	1	3
14769947	AUAAGCUGAUCAAGGUCUU	Medium	57.554	6	0	2
14769947	GGUUAUCCAGUACAAACUU	Medium	77.8777	5	3	4
14769947	GCAUUAAUCUCUUACCAUA	Medium	93.3453	7	5	4
14769947	GAAUGGACAGCAAAUUAUG	Medium	71.6727	5	0	3
14769947	GAAACUCAUGAUGUUGUGA	Medium	54.1367	5	2	3
14769947	GAUGAAGCGUACUGCAAUU	Medium	100	6	4	4
14769947	UGGAUUCGACUUAGACUUG	Medium	42.446	3	-1	1
14769947	AGAAGAAGCUGCAAUAUCU	Medium	61.6906	7	2	3
14769947	AUGAGUCACAGUCCUUUGA	Medium	53.1475	6	1	2
14769947	AAGAGAUGCAAAGGAUCCU	Medium	33.723	3	1	2
14769947	AAAUGGCAUCAACCACCAU	Medium	48.6511	5	0	2
14769947	AACAGACGGAGUUUAUCAU	Medium	64.3885	5	2	3
14769947	CUUUCUAUGAGAAGCGUAU	Medium	82.0144	4	3	3
14769947	UUUCAAGGGAGGAGGUGAA	Medium	61.6007	5	0	2
14769950	CGGCGCCAUUCUAUCCGCU	Medium	56.7446	1	3	3
14769950	GAUGAUAAACCGGGCGCGG	Medium	22.5719	-2	-2	1
14988024	ACAGUUGCUGGCUGGAACU	Medium	55.9353	5	1	2
14988024	UGUCAACGACCGACCUUGA	Medium	59.4424	5	1	2
14988728	AUUCAAGCCAUGAGUCAGU	Medium	52.7878	4	1	2
14990992	AAGUUUGUAAAGCCUCUUC	Medium	42.446	3	0	1
14991743	GUCCUGUAUGAGUGGGAAC	Medium	67.8058	0	2	2
14996935	CAUAUUUUGCUCCGCCCAG	Medium	54.2266	0	-1	2
15003869	GAUGGACCUAUGCCAAAAC	Medium	77.9676	4	2	2
15010535	AGAAUGUCCUACCUUCUCU	Medium	48.741	6	1	2
15020712	AUGUGACAAUCAGCUCUCU	Medium	40.1079	4	2	2
15020712	CCUGACUUCAGGGGAGAUU	Medium	67.0863	4	4	3
15024115	AGGAGUCUCUCCUUCGUGG	Medium	30.7554	0	-1	1
15031723	CCGGGAGAUAGUGAUGAAG	Medium	56.3849	2	3	2
15033169	GAUUCACUACAUCAAGAAC	Medium	71.3129	3	2	2
15033169	CUGUUUGUGAAUUUGCCUU	Medium	74.0108	1	3	3
15040005	AAGAAGCAGAGAAGCUGCU	Medium	42.3561	1	0	2
15051873	GGCAGUCAACAGUUGCCCA	Medium	57.2842	1	3	3
15051873	GGAAUCAUGGUCAGAAACA	Medium	75.7194	7	3	4
15051873	AGUCAACAGUUGCCCAAAG	Medium	57.6439	4	0	1
15051873	GAUCAAGAAGAGAGCCAAC	Medium	71.3129	0	2	2
15051873	GAAUUGCAUUGACAUCACG	Medium	54.3165	2	-1	2
15051873	GGCAGCACUAUACUCACGA	Medium	64.9281	2	3	3
15051873	GACCCUCAUGGUGGUGCAG	Medium	35.5216	-2	0	2
15051873	GAUCUCGGAGCACGUGGAC	Medium	50.4496	-1	0	2
15051873	CAGUACCACGAGAACAUCU	Medium	75.7194	4	3	4
15051873	GCAGCAGCCACAUCCCUGC	Medium	57.3741	0	2	2
15060169	CGACACCGGACAAACCAAA	Medium	82.0144	6	4	4
15070677	UGGCGCUGCUGCAGCUGCU	Medium	40.8273	1	0	2
15081318	GCUGCAGUUUGAUGAUGAA	Medium	89.2086	7	4	4
15107819	AGACCGAACUGGUUUCGCU	Medium	40.7374	3	0	2
15109499	GGAUAAGGGCGACAGCAAC	Medium	67.536	0	3	2
15109499	UGAAGGCACGGGCAAGAGC	Medium	25.7194	0	-2	1
15110788	GUCGAAUAUUACCUACAUG	Medium	73.5612	4	2	2
15119963	AGGUUCCCUUCCACAUCCU	Medium	44.6043	5	1	2
15120607	AGCUGAAAUUGAUCCAAUG	Medium	60.4317	4	1	1
15122338	GGAUGGCGAGAUGGCUAAA	Medium	73.741	6	4	3
15147961	UGGACAUCCCCAAAAUUGA	Medium	59.4424	6	2	3
15148361	GCCGGUUUUCCAUACUCUC	Medium	63.6691	0	2	2
15148361	UGGUGGUCACAGAUACCAG	Medium	31.6547	0	-2	1
15156561	GCUCUUCGCCAUGGACACA	Medium	50.3597	3	3	3
15156561	CUGGACACAGUGUGUUUGA	Medium	78.5072	6	3	4
15173073	CUGGACAACCCUGACUACC	Medium	40.018	-2	1	2
15173073	UCACCUCCACCGUGCAACU	Medium	52.1583	4	0	2
15173073	GUGCGUUCGGCACGGUGUA	Medium	74.1007	4	3	3
15181449	GACUUAGAUGUUCAGAAAA	Medium	94.964	6	5	4
15181449	GCUGUGUACACUGUCCCCA	Medium	39.5683	0	2	3
15208636	GCAGGUCUCAGUGUUAGAA	Medium	62.9496	6	3	4
15208666	CUUCUAGGAGAACCCAACA	Medium	82.0144	5	3	3
15208666	UGAUGUCAGGACCAUUCUG	Medium	38.3094	4	-3	1
15208674	GAUGGAGCUGAUCCAAACC	Medium	65.018	3	1	2
15220426	CUUACAUAGCUCGCGUCUC	Medium	52.2482	-1	1	2
15220450	UUACAGGAUCAAUGGACGC	Medium	28.1475	1	-4	1
15220450	AGUGACGCAAGCAAACGUC	Medium	31.6547	0	-1	1
15226394	GAUGUGGACGAGUGUCUGU	Medium	71.8525	4	2	3
15234817	CCUUCCAAGUUCCUAUAGA	Medium	77.9676	7	3	4
15235598	CUCAAGCAAAAUCUUCGUG	Medium	54.2266	0	0	2
15236410	GCAGCAGCGGGACCUAUCA	Medium	78.2374	6	4	3
15237432	GUACUAGAAGGAGAGGUGG	Medium	43.4353	0	0	2
15240695	CAGACAUGGAACCUGCAGG	Medium	54.5863	-1	1	2
15241481	GGCUUUUGAGGGGGUUCAG	Medium	42.1763	1	1	2
15241481	CCCCAAAAGCCAAAAAAUG	Medium	77.9676	4	3	3
15241778	GCGGUGGUGGUGGGAAGCC	Medium	29.2266	-2	1	2
15243629	GAUCACCAUUGCUGACUGU	Medium	74.1007	5	2	3
15258163	UCCCGAUGAGGACUUCAGC	Medium	32.0144	-1	0	1
15258564	GAAUAGACCUGAAGACAAA	Medium	84.2626	8	3	4
15258564	AAGAAGCACUUGAUACAGA	Medium	48.741	6	1	3
15258564	CAGAUCAACUGGAUUUAUU	Medium	90.9173	7	4	4
15258564	GAUGUGUCCUCAUUAAUUU	Medium	93.705	7	3	4
15266017	GCAGAGGCCGCUGUUCGUU	Medium	52.518	3	3	3
15270555	GCCUUAUCGGAAAUGAUCC	Medium	65.018	0	3	2
15272050	CGAUGAGUGCACGUUCAAG	Medium	56.3849	3	2	2
15280503	CCCCAAAGGAAUUCCGAGA	Medium	78.1475	2	5	3
15280503	AAGUCCCACACUGGUACCA	Medium	27.4281	4	0	2
15280503	CAAACUGGAACAGAUGCCG	Medium	26.3489	0	-2	2
15286177	UCCGUGAUGAGUAUGCUUU	Medium	59.4424	4	2	3
15291968	GCACACCUGUACAGAUGAU	Medium	80.1259	7	3	4
15309714	GUUUGCCCAGUUCCCUUCC	Medium	54.946	-1	0	2
15309714	GACAUAAACCAAGUUUGCC	Medium	39.2986	-1	1	2
15309714	GUUGUUCCCAUUUUGAGCC	Medium	50.7194	0	-1	2
15311210	AGCGUCCCGGCGCUAGGAG	Medium	27.8777	-1	-1	1
15311210	GGAGGCACCGCCCCCCGUA	Medium	67.446	2	3	2
15311210	GUGCCUCCGGGGCUCACCU	Medium	61.1511	0	2	3
15311210	ACCGCGUCUAUGCGAGGCC	Medium	14.9281	-1	-1	1
15311210	GCCCUGGGGAGGGGUCCGC	Medium	22.5719	-2	1	2
15311210	ACUGCCCCUGUCCGCCCCG	Medium	14.9281	-1	-3	1
15311210	CCGGGUGGGCGGGCCGUCA	Medium	50.3597	0	4	2
15311210	UAGGCCGCUCGAGGCAGAG	Medium	19.6043	-2	-3	1
15311210	UCCGGACUCCGGGGGAGGG	Medium	12.9496	-2	-2	1
15311210	AGGGGGCGAGCUGGGAGCG	Medium	6.65468	-2	-2	1
15311210	GGCGGGGCUGGGAUUCGAA	Medium	67.446	4	4	4
15316660	GGUAUGUUGCCCGUUUGUC	Medium	45.9532	2	1	2
15339924	UUCGGUUUCAGCUUCAGCC	Medium	28.1475	0	-3	1
15339967	UACAGCAAGUGUGACCUGC	Medium	16.8165	0	-2	1
15342631	AGUGCCAUACGUCAUCAUU	Medium	59.4424	5	2	3
15381155	CAAGGAGAUCUGUGUUCGU	Medium	74.0108	5	2	3
15381155	AACAAGGAGAUCUGUGUUC	Medium	45.2338	3	0	1
15386405	CAUGGAUGAGUACAGCAAC	Medium	71.3129	0	2	2
15389886	AACCUAUAGGCUCAGGAGC	Medium	35.7914	0	0	1
15456769	CUCCAGCUCCUACUACAGC	Medium	48.2914	-1	1	2
15456894	CCCUGUGUUGCAAGUCGAA	Medium	71.223	5	4	3
15469937	GCUAGACGUCUGGCCUCAG	Medium	48.4712	-2	1	2
15471945	UGGCUGGCUAAACCUGUAC	Medium	42.446	3	0	1
15471945	GGUGCAGACAGGAAACAAA	Medium	88.3094	6	5	4
15475878	UCCUGCAUGAGCAACUGCA	Medium	42.3561	2	0	2
15479477	GGAUGGGGCUCUGGCCGGC	Medium	24.8201	0	0	2
15479821	GAACUGCGGUUACUUAAAC	Medium	73.9209	6	1	3
15479821	GCAAGAAACUAUAUUCAGU	Medium	77.6079	6	4	4
15479821	CAAGGUCUCUGGAGGAAUU	Medium	90.9173	7	3	4
15496413	GACGAGAUGCUCCAAAUGG	Medium	58.723	3	0	2
15509554	CUCGAUCCUCCAGUGGGUA	Medium	52.518	0	3	3
15509554	CUGAAGACCUGAAGACAAU	Medium	84.2626	6	4	4
15514034	UCCUAUCACAGGGCGAUCA	Medium	38.2194	4	1	2
15514468	CGGCCACAAGUUCAGCGUG	Medium	56.7446	-1	2	2
15515021	AAGUAACGAUGCCUGUCUG	Medium	46.8525	1	-1	1
15517593	GAAAGUUUGCCAGGAGCGA	Medium	43.3453	2	1	3
15520203	GCCAGAUUCUGCCGAACCA	Medium	69.6942	5	4	3
15525507	UACCUGAAGUUAAAGAAUU	Medium	64.5683	5	1	3
15541171	GUGAAUAUUGUGCCUGUCA	Medium	69.0647	5	3	3
15541171	AGGACAUGAAUAAAGACCA	Medium	48.6511	2	2	2
15541385	ACUUUGUGGAGGCUGUGUC	Medium	38.3094	0	-1	1
15541874	CUUUGCGCCCAUGGGCUCC	Medium	33.3633	-2	0	2
15545264	GGCCGAUGUGCAGCUCUUC	Medium	52.6079	1	4	2
15545264	GGAGAUUGACCUGGUCAAC	Medium	50.0899	3	2	2
15546920	AGGCCUGUUUAACUGAACC	Medium	38.3993	1	0	1
15546920	AAGCUUGUUUAACUGAACC	Medium	38.3993	1	-1	1
15546920	CCAGAGUUAACAAAGAAAU	Medium	88.6691	6	4	4
15546920	GACAGAUGAAAGUGUCCUA	Medium	80.3058	5	4	3
15561107	GCCACAGCAUACAUCCUGU	Medium	77.6079	2	5	3
15564478	GGGAAAGAAUGAGACGAGC	Medium	45.6835	0	3	2
15564478	GCAUCCAGGAAGUCAGCCU	Medium	57.2842	1	2	3
15564478	GAAGAAGGUGGAGAGAGAG	Medium	52.2482	0	0	2
15564478	GGCUACUUCCCUGAUUGGC	Medium	29.2266	-2	1	2
15564478	CGAGGAUUGUGGAACUUCU	Medium	84.2626	6	4	4
15564478	CUCACAGUCUGGGGCAUCA	Medium	65.5576	4	4	3
15572433	GCUCAGCUGGUGUGUAAUU	Medium	91.4568	6	4	4
15572676	GUUGGAAGCUGCUCUAAGC	Medium	70.054	4	1	2
15572682	CGAGCCUGGAACCAAAGUG	Medium	57.1043	3	0	2
15572682	GCACUGGAAAGCGGUCAAC	Medium	46.3129	2	2	2
15572682	GCAAGGAUAGGCGAGAGGC	Medium	29.2266	-1	0	2
15572692	UCUCCUCCCAGUGUCUUUC	Medium	34.1727	2	-1	1
15572692	AACUCCUACGUUACCUUUA	Medium	66.0971	6	2	3
15572692	CCCACCUCCUCCUCCUCCA	Medium	66.1871	2	3	3
15572759	GACCCUUGUGCUCGUUGUC	Medium	57.1043	2	1	2
15574333	GUCUUCUAUCGCUCCCAUC	Medium	67.8058	0	2	2
15574333	GAGUGACAUGGCGCCUGUC	Medium	48.4712	-2	2	2
15574333	AUUGAGGUGGAUUCACGAG	Medium	34.4424	0	-3	1
15574333	GUCGAGUUCUCCCACCGCU	Medium	56.7446	1	2	3
15574333	GACCAUCUACGACCUGGGC	Medium	37.5	-1	0	2
15574333	GGAACCAAACAGUUGAAAC	Medium	74.4604	4	2	3
15574337	GACGUGUCAGGACCUUCGU	Medium	61.1511	3	2	3
15574423	GGACCAACCAAGAACUUCA	Medium	82.0144	6	4	4
15574429	CAGGGUGGGGGAUCAGGUG	Medium	53.2374	-1	0	2
15574589	CGAUGAUGACCAAGAUUAA	Medium	94.964	8	5	4
15574732	GCAGCACAUCAGUCGAAUA	Medium	97.7518	7	5	4
15574732	CAAUAUUGUCAAUUAUUUA	Medium	87.6799	7	3	4
15574883	GUGUUGCAUCCUCACCGAG	Medium	50.4496	-1	0	2
15574883	CGACAUCAACAUCCUGCGC	Medium	37.5	0	0	2
15574883	CUACGAACUCAAGCCUUCC	Medium	50.0899	0	1	2
15574883	UCCUGCCCUUUCUGUACCU	Medium	47.3921	5	0	2
15574883	AGUUACCAGGGCCCUUGAU	Medium	55.3058	5	1	2
15576373	CGUCCGGAACAAACUGAAG	Medium	65.018	3	1	2
15578696	UGGUUCACUGAAGACCCAG	Medium	16.7266	-1	-2	1
15582574	AGAUCUACUUCUUCCGAGG	Medium	34.5324	2	-2	1
15582574	GUCCACUUCGACUAUGAUG	Medium	67.8058	3	1	3
15583028	GAUGAAAUCUCAUCACCUG	Medium	65.5576	1	0	2
15585857	GUGACCACCUUACUACUCA	Medium	71.3129	6	3	3
15590329	GGAAUAAACCUUGUGCAGU	Medium	60.4317	1	4	3
15597323	CAAACAAGCUAGAUCAAGA	Medium	84.2626	7	3	4
15598662	GCUUAUGGAGGACCCUAUG	Medium	71.6727	3	1	2
15599403	UGCCCUUGAUAAGAAGUCC	Medium	16.8165	0	-1	1
15601474	AUUUCAUCACAUGGCCCGA	Medium	27.0683	1	0	2
15601914	AGAUUCGUGUUGUUAGGAA	Medium	53.6871	7	1	3
15601914	GACGGAGCCAAGGAAGAAU	Medium	73.3813	4	5	4
15604255	CCUUCUGGAACCCGCCCAC	Medium	50.4496	-1	1	2
15604255	UGUUGCAGAGGGGAAGGAG	Medium	12.9496	-2	-3	1
15604463	CAGUUUCGCAGUCACCAAU	Medium	82.0144	4	4	3
15604463	GCUGUUCUGGAUUCUGCUG	Medium	57.0144	0	0	2
15604463	GGGGCGCUGAUCAAGAAUA	Medium	88.6691	6	5	4
15604463	CUGUACUAUCCCUGAGAUC	Medium	67.8058	3	2	2
15604463	GUACUCAUGGGCUGGGUAC	Medium	64.0288	0	1	2
15604463	CCUACAACACAGCACAUGA	Medium	82.0144	5	4	3
15604463	CCAGGGUGUCUGUGUCCGC	Medium	40.2878	0	0	2
15610007	AUUCCUUCUUCGGGAAGUC	Medium	25.6295	3	-2	1
15610529	AUCCUGUACAACUUCAUGU	Medium	55.9353	4	1	3
15610530	CUGCUCAACACCGGAAUUU	Medium	73.741	5	4	4
15611114	GGAGAACAGUUCUUGCGGC	Medium	48.8309	1	1	2
15613543	GCAGUCCUCUAGUGUUUCA	Medium	80.7554	8	3	4
15619616	ACCAUUGAUUCUGUUACUU	Medium	42.6259	5	2	3
15619616	GACCACCAUCAACAAUGAG	Medium	60.8813	3	0	2
15619616	GUCCUGACAUGCUGUUUGA	Medium	80.7554	7	3	4
15619616	CGCAUGUGCUGGCAGUAUA	Medium	90.9173	7	5	4
15619616	ACCGCAAAGUCUUUGAGAA	Medium	66.6367	6	3	3
15619616	CCGAAGAUUUCACAGUCAA	Medium	80.1259	6	4	3
15619616	GACAAAAUCCCCAUCAGGA	Medium	71.223	2	3	3
15619616	GGAUGCACCAUCUUCAAGG	Medium	61.5108	1	0	2
15619616	CAAAUUAUGUGUUUCCGAA	Medium	76.259	4	2	3
15619617	GACCCUGAAGUUCAUCUGC	Medium	52.0683	0	1	2
15619617	GCUGACCCUGAAGUUCAUC	Medium	50.0899	2	2	2
15619617	ACCCUGAAGUUCAUCUGCA	Medium	44.6043	3	1	2
15619617	UGAAGUUCAUCUGCACCAC	Medium	18.9748	1	-2	1
15619617	CCUGAAGUUCAUCUGCACC	Medium	58.3633	0	2	2
15619617	GCUGACCCUGAAGUUCAUC	Medium	50.0899	2	2	2
15619617	GUUCGAGGGCGACACCCUG	Medium	56.7446	-1	0	2
15619617	CCCUGAAGUUCAUCUGCAC	Medium	65.5576	1	3	2
15619617	CUGAAGUUCAUCUGCACCA	Medium	67.7158	2	2	3
15619632	UAGACUUCCUAGCAGGAUU	Medium	61.6906	5	1	2
15619632	UGCCAUGAUUGGUUUAAUU	Medium	71.1331	7	2	3
15620713	CAUUCUCAGGGAGUCUGGG	Medium	29.2266	-2	-2	2
15630446	CAUGGUGGACGUAUUGGUG	Medium	54.2266	0	-1	2
15632081	GAUUGACAGACACCUAAUA	Medium	94.964	7	4	4
15632136	UGAGAGAGCAGUUGAGAUU	Medium	62.2302	6	1	3
15632171	GCAGCAGGUCCUUAAGAAC	Medium	74.1007	4	3	3
15637079	GAUGAAGCAGCUGCUCAGC	Medium	39.6583	-2	1	2
15637150	GACUGUCAGGAUGUUGCUU	Medium	56.295	3	3	3
15652970	CAAGGCGAUUAGUCAAAUU	Medium	93.705	8	3	4
15653644	GGAUGAGGAAGGCAAUUUA	Medium	94.964	8	5	4
15654020	UCUCCUUCCGGGCAACCAA	Medium	44.8741	4	0	2
15659426	UAUAGGCAUAUACUGGAUG	Medium	42.446	0	-3	1
15659426	AACUUUGUGCUUUAAUGUU	Medium	54.3165	4	1	3
15661802	UCUCCUUGCGCCACAGAAU	Medium	59.4424	5	1	3
15662727	ACUGUGGCACCCAGCUUGU	Medium	49.3705	3	1	2
15662727	GGAUUCGAACUGCACUUCU	Medium	75.7194	5	3	3
15663483	CGUUUGGCUUGUGGUGUAA	Medium	69.3345	6	4	3
15665295	GAUUGACCUAGAGACCCAC	Medium	45.5935	-1	1	2
15668240	GCAUGUGCACACGUAUCGC	Medium	29.2266	-1	0	2
15670771	GAAAUACAAGGAAGAUGAG	Medium	67.1763	4	0	2
15671060	GUUUGGUGUCCAGAUGGAC	Medium	39.2986	-1	0	2
15678421	GUGCGCUGCUGGUGCCAAC	Medium	66.277	0	2	2
15681418	GACUAAGGACCUAACAAAG	Medium	77.9676	3	2	3
15688405	AGAAGAGUACAGUGCCAUG	Medium	51.5288	1	0	1
15691830	AUCGCCCUGGACUCGCAUC	Medium	41.4568	-1	0	1
15691842	UCCAGGAAGAGUGUUCCUG	Medium	16.7266	-1	-2	1
15695512	GCAACAGUGAAGAAGAAGA	Medium	82.0144	6	4	4
15699037	GGAUGCUCAGCUGAUUGCA	Medium	50	5	2	3
15701641	CUUGACAAGAGAAAUGAUA	Medium	82.0144	6	3	4
15701641	CCAUGCUUAAAUCAGAAGA	Medium	75.7194	6	3	3
15701641	CGAAAUGACUAUUAUCGUU	Medium	76.259	6	3	4
15701641	CAAGCUAAUAGUCACGUAU	Medium	82.0144	5	3	3
15707982	CACCACAGCUAGAACUUAU	Medium	90.9173	6	4	4
15711641	GAUGCACCACUUGGAACGU	Medium	56.295	3	2	3
15713646	CAUUAGAAGAAGCAGGUUU	Medium	82.0144	4	3	3
15713673	GUUAACUCUCUUAGAGUCU	Medium	69.0647	4	2	3
15716307	CAACAUUGACUUUGAACCU	Medium	67.7158	5	1	3
15720805	GAUCUUUGGGAGCCUGGCA	Medium	54.4964	1	1	3
15721254	CAGCUGAAACAAAUCGAGG	Medium	52.0683	0	0	2
15721254	GUACAAACAGCGCUAUGAG	Medium	67.1763	4	0	2
15722335	CAAGUACGUGGCCGACUUC	Medium	67.536	3	2	2
15722350	GAUGAUCCAUAUUUGGGAA	Medium	76.259	3	2	3
15722416	CAUACCAAGAUCCACUUGC	Medium	58.723	0	0	2
15722555	GAUUCUAAAAUUAUCUCCA	Medium	61.1511	1	1	3
15728188	GGAUGGCGUGGUGGAGAUC	Medium	46.3129	2	2	2
15728188	GGAUGGCGUGGUGGAGAUC	Medium	46.3129	2	2	2
15729369	ACGGAAGCGCAUCGAAGCC	Medium	27.8777	-1	0	1
15729369	GUCAACUGUGGAGCAACAC	Medium	45.9532	2	1	2
15734731	GCAUUUGCAGACAGGUCAA	Medium	77.8777	6	3	3
15735021	UUCUGCGGACUUGUUCUGA	Medium	31.5647	4	0	2
15735021	CCAUUGUCCUGCCCGUUUC	Medium	70.1439	4	2	2
15737620	GGAGACUCGAGAGAUCCUG	Medium	35.5216	-1	0	2
15737620	GGCACAUUGGCCAAGUCAC	Medium	63.3993	-1	3	2
15737620	GAAGCCCAGAGGAGCUAUA	Medium	88.6691	7	3	4
15737620	GUGCAAGGAGCUCUUCUCC	Medium	54.5863	-1	2	2
15737634	GCCUUCAUAGCGAACCUGA	Medium	69.0647	2	4	3
15737741	CCUCACGCAUCUCUUUCUG	Medium	63.1295	4	0	2
15743775	GACAGCAUCUGAGCACAGA	Medium	56.3849	5	3	3
15745879	GAAGUUGGAGAUGGAACUA	Medium	62.9496	6	2	3
15745879	AGUGGUACAGGAGAGAAUU	Medium	51.1691	4	2	3
15747251	UUGACACAUGCGCCAAAUU	Medium	72.3921	6	2	3
15747251	UGACAAACGUGCUGACCCA	Medium	47.0324	4	0	2
15747251	AUGCUCGUGAUAGGUCCAU	Medium	33.723	3	1	2
15753379	GAGGCUGAGAACUCAGCUC	Medium	53.2374	-1	1	2
15753379	CAACUUCGGAGUGCUCUUC	Medium	50.0899	3	1	2
15755903	CUGGUUCUACACGCGAGCU	Medium	46.223	-1	2	3
15755903	GCACAAAGAGCUUGCUCCC	Medium	53.2374	0	1	2
15761033	CUGCAGUGAUUGUCGGUCA	Medium	74.1007	3	3	3
15761500	GACAGCCUGCAGUACAUAG	Medium	74.4604	3	1	3
15767545	GAGUUGGAUAGCAAGACAA	Medium	77.8777	5	3	4
15774470	GCUUACCGUCAGAUACAAG	Medium	65.018	3	1	3
15774470	ACACUUGAGGGCCUGUAUG	Medium	49.1007	4	-1	1
15774470	GACGGCUAAGUCCUUGUUU	Medium	82.0144	5	4	4
15780141	GCACCUCGAGCUAUGCAAC	Medium	61.241	0	2	2
15780141	CUCCGUCUUUGGCCUGACA	Medium	67.536	5	3	3
15780182	AAGGAACAACAUUGCCAAA	Medium	68.5252	5	3	2
15780182	UAAUGGACCCCAAUCAAAC	Medium	49.1007	4	-2	2
15780182	GCUGCAUACAACCGCUACC	Medium	61.241	-1	2	2
15780182	GCUACUUCGUUGCUUCCUU	Medium	73.4712	5	3	3
15780182	AAGGAGUUCCUGAUCUUCU	Medium	53.1475	4	1	3
15780182	UCCUAAUAACAAUGCUGCC	Medium	34.4424	0	-1	1
15784617	CACCAAUCCUGAGCCUCAG	Medium	50.7194	-1	1	2
15784617	GAUGGAACUGUUAGGUGGU	Medium	71.223	1	2	3
15784617	GAUGGUCAAGAGAUUCUCG	Medium	52.0683	0	-1	2
15784626	CACUGCCACCUGUGUGACU	Medium	68.0755	3	3	3
15784697	CGUGAUGUGGGAAAUGGCA	Medium	58.2734	2	2	3
15784912	CAGUUCUCGAGUUCAUCUU	Medium	80.6655	5	3	4
15788565	GAGAUACCUGUGUAUGCAG	Medium	63.3094	0	1	2
15799971	GCAGUGAGGUUCGAGAUAU	Medium	75.9892	6	4	4
15799971	GCAAACUGCUGGUUCAUAA	Medium	93.705	8	4	4
15800050	GGAAAACUCCCUCUUCGUC	Medium	60.5216	1	2	2
15800205	GCUGCAGGUUACUUACAAG	Medium	76.3489	4	2	3
15800205	GGGUCACAGUGCUGAAGUA	Medium	89.2086	7	5	4
15800208	ACUACCGUUGUUAUAGGUG	Medium	31.6547	0	-2	1
11237705	AUGACUGAGUACCUGAACC	Very high	38.3993	1	-1	1
11792820	AUUAGUCAGCCAUGGGGCG	Very high	17.7158	-1	-4	1
11792820	UGUUCAGUAUGCUGUGUUU	Very high	70.7734	6	2	3
11792820	GCCAGAUGCGUGAAAUGGA	Very high	71.223	5	4	4
11804586	AUGCAGAUGGAGCUGAGUC	Very high	38.3094	0	-1	1
11959843	GAAGUACUCAGCGUAAGUG	Very high	52.2482	3	0	2
11960009	GCAAUUGGCAGAUCAAGCG	Very high	50.7194	1	-1	2
11960009	GAAUGGCAGAUGCCAACAG	Very high	60.8813	4	-1	2
11960009	CAUCAAGCUAGCAGACUUU	Very high	88.3094	5	4	4
11972060	CAGAGCCAAGUGGACUCAC	Very high	42.1763	-2	1	2
11981564	GCAACAGUCUUACCUGGAC	Very high	62.7698	2	2	2
11981564	GUCCUGUAUGAGUGGGAAC	Very high	67.8058	0	2	2
11981565	GGAGACAGCGACGAAGAGC	Very high	33.3633	-1	1	2
11981565	CUGUGCCUCUUCAGCUACC	Very high	57.1942	0	1	2
12087358	AGACCAGAUCUGAGCCUGG	Very high	32.0144	0	-1	1
12087358	AGCACACAAGUAGACCCUG	Very high	23.0216	-1	0	1
12087358	AGACCAGAUAUGAGCCUGG	Very high	35.7914	1	-1	1
12087358	CUUGGCACUAGCAGCAUUA	Very high	88.6691	6	3	4
12150926	GAUGAGGCUGAUCUUACAG	Very high	60.8813	3	-1	2
12173041	AAGCAGAGUUCAAAAGCCC	Very high	20.9532	1	-2	1
12176358	CUAAACAGUGUAGGAAGCG	Very high	33.0036	0	-2	2
12176358	GGCAGUAGUAAUACAAGAU	Very high	77.8777	5	4	4
12176358	AUUGGGACCAGGAGCGACA	Very high	42.7158	1	0	2
12186906	CGGAUCCUUAGCACUUAUC	Very high	71.6727	4	3	3
12186906	CUGCUUGUACCAAUUGCUA	Very high	71.223	5	3	4
12194978	AACAUGUAAGGACUUUGAU	Very high	55.3058	5	1	3
12230974	AGGAGGAACUGGACUUCCA	Very high	44.6043	6	1	2
12230974	AGGAGGAACUGGACUUCCA	Very high	44.6043	6	1	2
12230974	AGGAGGAACUGGACUUCCA	Very high	44.6043	6	1	2
12235147	GCAGUUAUCUCAGGGUUCA	Very high	63.0396	6	3	3
12361598	CACUCUACUGCAGCAAAGC	Very high	43.795	2	1	2
12361598	AUGUUCUUCUCCAAGGUGC	Very high	31.7446	1	-1	1
12374743	ACGUACCAAGAGAGAAGCU	Very high	42.3561	4	1	2
12399544	CGACAAAAUGCCGAGGUGC	Very high	39.6583	-1	2	2
12408823	GUGGGAGCGCGUGAUGAAC	Very high	52.6079	1	3	2
12408823	GCAGCACGACUUCUUCAAG	Very high	71.3129	4	2	2
12419237	CCGAGAAGAAUAAAGAGGC	Very high	54.2266	0	2	2
12419237	GCCUCUUUAUUCUUCUCGG	Very high	52.9676	1	0	2
12419315	AAAGGCUGAGGUUGCUGAU	Very high	58.0935	5	0	2
12419315	CGACAAGAUCAUCGGCAGA	Very high	75.3597	3	4	3
12421955	GAGCCAUAAUCUCAUCUGA	Very high	77.6079	6	4	3
12438622	UGAGACACCAGGGAUUAGA	Very high	38.2194	6	0	3
12438622	GAGACACCAGGGAUUAGAU	Very high	84.1727	5	4	4
12438622	GCCCUAUCCCUUUACGUCA	Very high	78.1475	2	5	3
12482920	GGAGUUGGAUCUCUCAGAA	Very high	80.1259	7	3	3
12482920	CCCUCCCACACACCUCUCC	Very high	48.2914	-1	2	2
12515822	GCAACUCGAAGAACAUCUC	Very high	60.8813	4	1	2
12515822	CACAGUCGGCGGAGACAAG	Very high	61.241	2	1	2
12524539	UGUGGAUGGGCUUCGAGCC	Very high	30.6655	-1	-2	1
12526743	CCUCACCAAUGGGUCCUUU	Very high	69.3345	4	4	3
12526743	GCAUGGCAGGCCUGCAGCU	Very high	63.9388	1	2	3
12526743	UGGUGCGGCACUUCAAGAU	Very high	58.0935	5	1	3
12526743	AGACCGUAGACCAGUUUAU	Very high	66.0971	7	2	3
12526743	CAAGCCUGUGUAUGAUGGA	Very high	67.7158	6	1	3
12533675	GGGAGAAGUCACGCUAUGA	Very high	67.0863	5	5	3
12551891	GUACAUGUGUAAUAGCUCC	Very high	57.1043	2	0	2
12565838	GUCCCCGACCGACUGGGCU	Very high	54.4964	0	2	3
12584354	CCUCUGGCCUGCAGUCUGU	Very high	67.536	4	3	3
12584354	AAACACUGAGUCUGGAGUU	Very high	58.0935	5	0	2
12594228	CAAGACAGCUGGUACCAGG	Very high	53.3273	1	-1	2
12594334	GGAUCUUAUUUCUUCGGAG	Very high	59.2626	2	0	2
12594341	CACUGAGACACCAAUUGAC	Very high	67.1763	3	2	3
12594341	AGAUGAAGGCGAAGGCGUC	Very high	34.1727	0	0	1
12615978	GAAGUCAAGCAUUUCUGUC	Very high	63.6691	1	0	2
12631709	CAUGUUUCCCCGCAAUUAU	Very high	88.6691	6	3	4
12663859	GGUGGCCGGAAACUUCCAC	Very high	50.4496	-1	1	2
12670866	GGGGCUACGAGUGGGAUGC	Very high	40.018	-2	2	2
12682362	UCACUCGGCUGGAUGGAGU	Very high	44.964	2	0	2
12682362	GGCCUACCAAGUGAGGGAC	Very high	41.8165	-2	3	2
12695497	GUGUUACAAGUGUGAGGAC	Very high	63.3094	0	2	2
12707308	GCUGGUCAGAGCCAUGGAU	Very high	67.446	3	3	3
12718880	CGCUCUGUUGAAGGCUGGA	Very high	46.223	0	3	3
12718880	CAACAGCCCUUCCAGAAUC	Very high	73.9209	5	1	2
12718880	UUCGCAGAAUAUGGGGAAA	Very high	53.0576	5	2	2
12719599	GCAUUUAAAGAUUUAUUUG	Very high	70.6835	4	1	3
12740604	GGUCUCGUAGACCGUGCAC	Very high	50.4496	-1	1	2
12750174	GAGUUCAAAAGCCCUUCAG	Very high	60.8813	3	0	2
12759373	GCCCAGCAAACCAAAAACC	Very high	58.723	3	2	3
12763028	GCCUUGGUGGCUACAUGCU	Very high	61.1511	3	3	3
12763038	GAACGGUCUGGUGAAGAUC	Very high	50.0899	3	1	2
12801936	GUGGUUUGCCACGACUGAC	Very high	42.1763	-2	1	2
12801936	GAGUUUCUAGCCAAAGCCA	Very high	58.2734	2	2	3
12810630	GACCCAGCCCUUGCCUCAA	Very high	65.4676	3	4	3
12840021	AAGGCCGAGAUCAGCAAAG	Very high	49.1007	3	-1	1
12842909	GUAUAGUUACGAUGCUAGU	Very high	78.5072	5	2	3
12844146	CCGAGAAGGUAGACAAUUG	Very high	80.2158	5	3	3
12847235	GAUGACAUCACCUGGACCU	Very high	67.7158	1	1	3
12849991	UGCUGAUGAUGAACCUGCU	Very high	50.8993	2	1	2
12857880	GGCGCUAUUUGGCGCUUCA	Very high	74.1906	5	4	3
12857880	AAUGUUGCCUCGAUCUUUC	Very high	51.3489	4	-1	2
12861003	GAGGAGCCCGACAGUGAGA	Very high	65.2878	4	3	3
12871975	CCUUGCAAAGAAAGACUUC	Very high	65.018	3	2	2
12882979	GUUCAAGCCAGUUACCCUC	Very high	63.3094	0	1	2
12888530	GAAUGGCAGAUGCCAACAG	Very high	60.8813	4	-1	2
12902474	GGGGCUAUAAUCCUGGACU	Very high	69.0647	1	4	3
12902983	GGUGAUUUCUCGAGACAAC	Very high	67.2662	4	2	2
12902983	GCUUGUGAACUACCACAGG	Very high	52.0683	0	0	2
12909626	CUCCAGUGAUGCCAAACUA	Very high	80.1259	7	3	4
12909626	CUGCACUACCAAACCUAUA	Very high	88.6691	6	4	4
12915586	AACCUCCUAAGUUCCUCUU	Very high	58.0935	4	1	2
12915586	AUCCCGGGGAACUCGACUU	Very high	54.3165	3	1	2
12917690	UGGAAGACUGAACCUGUUU	Very high	59.4424	5	2	2
12917690	ACAGCUUCAGAACCAAGUU	Very high	55.3058	6	1	2
12917690	CCAUGCCCAGCCGUACAUU	Very high	63.3094	4	4	4
12917690	CUCUAAUCCUGAUAAGGUU	Very high	82.554	5	4	4
12917690	CUAGAGAAAAUUCUUCGUU	Very high	71.223	5	2	3
12917690	UCAAUGAUAGGUUUGAAUU	Very high	65.1079	5	1	3
12917690	AGGAAGAUGCCCAUGAAUU	Very high	66.0971	5	3	3
12917690	AUGCCGACCUACAAAGAUU	Very high	61.6906	6	2	3
12917690	CCGGCCAGCGAGUCUACUU	Very high	76.8885	4	4	4
12917690	CCUUCCGAUCAUGGUAGUU	Very high	62.9496	4	3	3
12917690	AGAUGGGCGGAAGCCAUUU	Very high	51.1691	5	2	2
12917690	CUAUUGUGACUGAUGUUUU	Very high	88.6691	6	3	4
12917690	UUUAGAAUUCUUAAGUAUU	Very high	68.6151	4	1	3
12917690	CUUGUCCUGCCAAGAAGUU	Very high	77.8777	5	2	4
12917690	UGAUCUUCAGAGAGCAAUU	Very high	66.0971	6	1	3
12917690	CAACACUAAACAGCAAGUU	Very high	62.9496	5	2	3
12917690	AAAUCCGAAUUGCUUGGUU	Very high	50.8993	6	0	2
12917690	CAGACAAGGAAAUACCCUU	Very high	80.3058	1	4	3
12917690	UGCUAGCUGCCUGUGGCUU	Very high	29.946	-1	1	2
12917690	CUAUUGAGGCAAGUGUCUU	Very high	62.9496	4	2	3
12917690	CAGCUCCUCCACAGCACUU	Very high	74.1007	3	3	3
12917690	CCUUGGGUCUGUUUGACUU	Very high	82.9137	5	3	4
12917690	UUGAUACCGUAAAGCGCUU	Very high	57.1942	2	1	2
12917690	AAGCAUAAUUAUCUGCCUU	Very high	50.8993	2	1	2
12917690	UGAGAAAUGGAGUGAAGUU	Very high	64.3885	6	1	3
12917690	UUAGCUAUAUCAACAUGUU	Very high	53.777	6	-1	3
12917690	GUACUGAGAGAAACUGCUU	Very high	71.223	5	2	3
12917690	GAAUUUGGGGAAGAUAAUU	Very high	73.741	6	3	4
12917690	GAUGAUUCCUCUGAAACUU	Very high	65.1978	5	2	4
12917690	GGUGUUGGGGACAAAGGUU	Very high	71.223	4	3	4
12917690	CAACUGGAGACCUGAAGUU	Very high	80.6655	6	2	4
12917690	UCUUUUCUUGCUUUGGAUU	Very high	62.2302	4	1	3
12917690	UGUCUCUGCGGGAUUGUUU	Very high	59.4424	5	1	3
12917690	CACCAAGUUCGUCUCAGUU	Very high	84.1727	4	4	3
12917690	CUCCACCUCAACAGAGGUU	Very high	71.223	4	3	3
12917690	GGGUCUUGGAGGUCUUCUU	Very high	80.6655	5	4	4
12917690	UCCUAUAUGAUGGAUGAUU	Very high	44.5144	4	2	3
12917690	CGGGGCGCAGUGGUAUCUU	Very high	59.1727	3	4	4
12917690	AACACCUUAUUGAUGAAUU	Very high	64.5683	5	2	3
12917690	AAUGAAACGUCCAAUGGUU	Very high	57.1942	5	1	3
12917690	GAAUUUAACAGAGAGAAUU	Very high	69.964	4	3	4
12917690	CACCAGGGAAGGUCUAGUU	Very high	80.6655	5	3	4
12917690	CUAUAGCUUGAAUGAGUUU	Very high	84.8022	6	3	4
12917690	CUGUGGUCCAGGUGCUCUU	Very high	76.8885	3	3	3
12917690	UCACAGUACAUUUCUCUUU	Very high	62.2302	6	1	3
12917690	AUGGACAAGAGCGUUGGUU	Very high	33.723	3	1	2
12917690	UGCAACACUGAAAGAACUU	Very high	55.3058	5	1	3
12917690	UAUGCAGUACAAAGUGGUU	Very high	54.946	4	0	2
12917690	UAACAGCUUCUUGUCUAUU	Very high	51.1691	5	0	3
12917690	GAUUGGUCCAGAACAGUUU	Very high	82.0144	5	3	4
12917690	AGAACUUUCUGAAGCGCUU	Very high	50.8993	3	1	2
12917690	AGUUCUCCAUCCAGAGGUU	Very high	50.8993	5	1	2
12917690	AGUUUGAGAAGUUUAAAUU	Very high	65.1079	5	2	3
12917690	GCCAGUCGGAUGUAGAUUU	Very high	91.4568	5	5	4
12917690	UAGAGAAGAUUCUUCGUUU	Very high	70.7734	5	2	3
12917690	AAAUUCUGAAGGCGAAUUU	Very high	66.0971	7	1	3
12917690	UCCGUGCUAAACCUCUCUU	Very high	55.3058	4	1	2
12917690	GCAUCAUAGACCAGAUCUU	Very high	84.1727	6	4	4
12917690	CAGCAGAAGAAUGCAGAUU	Very high	67.0863	4	4	3
12917690	UGAGCUUGAGUGACCACUU	Very high	55.3058	5	0	2
12917690	GCUGAAGGGACAAGAAGUU	Very high	84.1727	5	4	4
12917690	AUUAUUCUACAUUCUUUUU	Very high	65.1079	5	1	3
12917690	UGUGAAUGCCAAAGUUCUU	Very high	61.6007	5	1	3
12917690	AACCCUUCUGGAACAGUUU	Very high	59.4424	5	2	3
12917690	ACCUUUGCCAGAAGGAGUU	Very high	55.3058	4	2	2
12917690	UCGCCCGACACUUCCGCUU	Very high	47.6619	0	1	2
12917690	CUGCCUUGCUGCCUUCUUU	Very high	84.2626	6	4	4
12917690	UUGAAUAUCCUGUGGACUU	Very high	58.0935	4	0	2
12917690	AGAGGAGAGUUCUGAAAUU	Very high	77.4281	8	3	3
12917690	UGAAGUGGCAGAAGAAUUU	Very high	66.0971	7	1	3
12917690	AGGGUUCUUUAAGGCAAUU	Very high	53.4173	5	3	2
12917690	UGAAUACCUACAUUGGCUU	Very high	57.7338	2	1	2
12917690	AACAGGCUGCGCCAGGCUU	Very high	44.8741	0	1	2
12917690	CUUGUGCAACUCAUGCCUU	Very high	71.223	1	2	3
12917690	GCAUCCUUCAGGCCUUAUU	Very high	88.6691	7	4	4
12917690	AGAUGCCCAUGAAUUCCUU	Very high	50.8993	6	1	3
12917690	CAUUUCUUCAAGUGUGGUU	Very high	74.0108	4	2	3
12917690	CCGAGGGCUACGUACUCUU	Very high	76.8885	3	4	4
12917690	GCUUGUGCCUGGCCUUGUU	Very high	76.3489	5	3	3
12917690	UGUUGUCUCCAAAUGCAUU	Very high	59.4424	4	1	3
12917690	AUUCGCAAAUGGAUGUAUU	Very high	68.3453	6	1	3
12917690	UUUCAUUGGACAGCAUAUU	Very high	51.1691	5	0	3
12917690	GCAGGAUGCUCAAGAAUUU	Very high	97.2122	8	5	4
12917690	AAGAAGAUGCUUUUCACUU	Very high	58.0935	4	1	3
12917690	ACUCCUUUGUGGAUGCAUU	Very high	61.6906	5	2	3
12917690	UCUUCAUUUAAAUGAUAUU	Very high	71.4029	5	2	3
12917690	CCACACGAUUUGCCUCAUU	Very high	84.2626	7	4	3
12917690	ACGAGAAUUUGGGAAUCUU	Very high	48.9209	5	3	3
12917690	UCACCACGUAUGUGUCCUU	Very high	57.7338	5	1	2
12917690	GAUCAAUUAUUGUGGAUUU	Very high	96.223	5	4	4
12917690	UGUCCCAUGGGAAUAUAUU	Very high	66.0971	6	1	3
12917690	ACAACAAGUAUUCCCUGUU	Very high	61.6007	5	2	2
12917690	GCUUGUUUAUUGAAGGAUU	Very high	84.2626	5	4	4
12917690	GGCAUGAAGAUUAUAGUUU	Very high	82.0144	5	5	4
12917690	AGCAGGCCUACGUGCUGUU	Very high	54.3165	3	2	2
12917690	ACCAGCAGGCUCUGUGGUU	Very high	47.6619	3	2	2
12917690	GCUAGUGAGGGACUCUUUU	Very high	88.6691	5	4	4
12917690	ACUUCAUGAAAUAUUGGUU	Very high	51.1691	3	2	3
12917690	UCUUCUUGUCAGUGAAAUU	Very high	68.8849	6	1	3
12917690	GCUACUGAGGACAGAAAUU	Very high	88.6691	6	4	4
12917690	AUGCCUCCAAGAAAGAGUU	Very high	55.3058	4	1	3
12917690	CACCUGGGUCCAUGAGAUU	Very high	84.8022	5	4	4
12917690	GAAUAGGACAUCAGGGCUU	Very high	71.223	2	2	3
12917690	CAGAAAGCCAACAUUCAUU	Very high	88.3094	5	5	4
12917690	AUGUGCAAUAUCCUGAGUU	Very high	55.3058	4	1	2
12917690	AAUAUAAGACAGAUUCCUU	Very high	51.1691	3	1	3
12917690	ACAAAUUUAGGAAAUACUU	Very high	51.5288	5	1	3
12917690	GGGCUCAUUGGCUGAAGUU	Very high	80.6655	5	4	4
12917690	GCGCCUGCUCCCCAUCUUU	Very high	78.2374	4	5	4
12917690	UGAACAAGGACAGUAUCUU	Very high	46.6727	5	1	3
12917690	AAUAGAGGAUGAUUCUGUU	Very high	66.6367	5	1	3
12917690	CAACAGGACAAAUCCCAUU	Very high	84.8022	5	3	3
12917690	UGCUAGCUGCCUGUGGCUU	Very high	29.946	-1	1	2
12917690	ACACAGCCUAUGUGCUGUU	Very high	58.0935	5	1	2
12917690	UGUUGGGCAGCUGCAGCUU	Very high	29.946	2	0	2
12917690	UGGACACCCUCGUGGAGUU	Very high	62.8597	4	2	2
12917690	AACAUCGGAAUUUGCCUUU	Very high	62.2302	4	2	2
12917690	CACAAACGGCGGAACGAUU	Very high	88.3094	4	5	4
12917690	CAUUGUAAUAAGAAGGUUU	Very high	78.2374	3	3	4
12917690	CAAUGGCAGUGAUGAUAUU	Very high	93.705	8	3	4
12917690	ACUUUCAAGGCCGGGGUUU	Very high	44.5144	3	2	2
12917690	ACCUGGGCUACAUCUACUU	Very high	58.0935	5	2	3
12917690	GAUAACACAACUAAUGGUU	Very high	71.223	4	2	4
12917690	UGAUUGGACAAUUAAACUU	Very high	54.3165	5	0	3
12917690	UUGGAAAAUGCAAGGCGUU	Very high	54.946	1	1	2
12917690	UAUCCUGGCUCCACACAUU	Very high	61.6906	6	0	3
12917690	AGCAGGAUGCUCAGGAGUU	Very high	55.3058	4	2	2
12917690	AAAGCUCAACGAGAACCUU	Very high	33.723	4	0	2
12917690	GUAACCUCUCUGAUCGGUU	Very high	71.223	2	2	3
12917690	UGGACAAGCAAGCCAAAUU	Very high	72.3921	6	3	3
12917690	ACGAGAAUUGAUAAAGAUU	Very high	61.9604	4	4	3
12917690	GGAAGCCUUUACAGAUCUU	Very high	80.1259	7	3	4
12917690	UAAUGGAAAUAUUGAACUU	Very high	56.5647	6	-1	3
12917690	UGAUCUUCAGGCUGCCAUU	Very high	62.2302	5	1	2
12917690	UAUCACUGCCACUGGUUUU	Very high	68.8849	5	0	3
12917690	UGGACCGCAUGUAUGACUU	Very high	57.554	5	1	3
12917690	CGGUCCCCACCAGCAGCUU	Very high	52.518	2	4	3
12917690	UGUCUUACCGUGUGGUCUU	Very high	58.0935	4	0	2
12917690	GAGGAAAAUGCAGAAAUUU	Very high	80.036	5	5	4
12917690	GAUGAUGCCAAGGUCACUU	Very high	62.9496	3	2	3
12917690	GGAGGAGAUCUACGACCUU	Very high	77.518	5	4	3
12917690	CCGCCAAGUGGAGCAGAUU	Very high	69.6043	3	6	3
12917690	CCUCCUAAAUCAGGCAAUU	Very high	75.9892	5	4	3
12917690	GACGAGAGAAACCUUCACC	Very high	52.0683	0	1	2
12917690	UUAACAGAAAUUGUCUCUU	Very high	42.8957	3	0	2
12917690	AUUCCCACCAUGAGUCUGU	Very high	46.4928	4	0	2
12917690	UUCAGUAGGUGUAGACUUU	Very high	61.6906	6	1	3
12917690	UCACUACAUACAUUUCCUU	Very high	57.7338	5	1	3
12917690	GUUAUAUUCUGUGAUGUUU	Very high	71.8525	4	4	4
12920128	GUAGCUGAUAUUGACGGGC	Very high	26.3489	0	-1	2
12920128	GUAGCUGAUAUUGACGGGC	Very high	26.3489	0	-1	2
12928480	UGCUCUUCUUCUUCUUAAC	Very high	54.1367	5	0	2
12929091	CUCGGCGUUUCAUCUGUGG	Very high	53.3273	0	0	2
12929091	GUCUUUGUCACAGGGCAAA	Very high	67.0863	4	4	3
12939278	GAGGAUAUGUUUGCAUGGC	Very high	35.2518	0	0	2
12939278	ACAGCAGCAUUGUCGUCAG	Very high	49.6403	2	-1	1
12948401	GAUGCCACCUACGGCAAGC	Very high	42.2662	-1	0	2
12948401	GCGCUGCUGGUGCCAACCC	Very high	44.1547	-1	1	2
12951263	GCUUUGGCAGCUCCUCAUU	Very high	82.0144	5	4	3
12954218	UCGAAACGUAUGUUCUCUC	Very high	47.3921	0	0	1
12954870	CAGAGGAUCAUCGGGCUAG	Very high	46.3129	-2	1	2
12955072	CUAACUAACACUGGGUUAU	Very high	73.741	5	3	3
12955072	UACAACAAACCGUUGUGUG	Very high	41.0971	0	-3	1
12960147	GCAUGUGCACGCUGGCCAG	Very high	53.2374	0	0	2
12960147	UGGAUCUCUUUGAAUACGG	Very high	27.6079	1	-3	1
12960147	GAGGUGUGGUACCGAGUCA	Very high	67.536	5	3	3
12960147	CCUGCGGUCUGGAGUCAAC	Very high	63.4892	3	2	2
12963707	GAUCUCUAUGCACGGAUGA	Very high	75.7194	5	2	3
12963707	CUGAGAUACACGUUAGCAG	Very high	63.3094	0	1	2
12969971	ACAGGUCUCCGGAAAGAUG	Very high	42.446	4	-1	2
12972622	GGAAGCUGUGGCCAUCUGC	Very high	48.2914	0	1	2
12972622	GAACAACAAGGAAUGACUU	Very high	84.1727	5	3	4
14500828	GAGAGAAACUGCAAGACUU	Very high	86.4209	5	4	4
14500828	CCAACACAAGUAUGUCAUU	Very high	91.0971	6	5	4
14502573	GUUUCUGAAGUGCCCGAAG	Very high	65.018	0	0	2
14508493	CGAGUAGGCUUCGUGACUU	Very high	71.4928	5	4	3
14508493	GGACCAAGUAUUCAGCAAG	Very high	71.3129	1	2	2
14566323	UAGUUACGGUCGGAGGCCG	Very high	8.54317	-1	-3	1
14566323	GUGCUCGGAGUUAAUAGCA	Very high	64.9281	5	2	4
14573765	GAUGGUUUUGGAGAGCACC	Very high	37.1403	-1	0	2
14573765	GGACACAGCAUUGUUGGUU	Very high	56.295	4	3	3
14583098	ACACGCUUGCCGAGAGUAU	Very high	59.4424	6	2	3
14592936	GCUCAUGAAACAUGAGAAG	Very high	67.8058	3	1	2
14592936	GACUGUGAGCUGAAGAUCC	Very high	58.723	0	1	2
14592936	GCGCCGUGUACAAGACCUA	Very high	67.446	4	4	3
14599809	GAAUGUGUGUACUGCAAGC	Very high	63.759	2	0	2
14610049	GCCAGAGGUGGUUCGGAUA	Very high	87.3201	4	6	3
14614456	GGAAGAGACUUUGUCCACA	Very high	62.6799	3	4	3
14623342	GACGUGGGACUGAAGAGGU	Very high	61.1511	0	2	3
14633987	CCACCUCAACAGCCAUCUU	Very high	77.8777	6	3	3
14634645	AGCUGAUUGCAUAGAUUGC	Very high	42.446	3	1	1
14634645	CUUACGGUGCAGGGCUGCU	Very high	46.223	-1	1	3
14644440	GCAGUUUGCCUGCAGAGAU	Very high	77.8777	5	3	3
14652021	UCAUUACACCUACUCUGAG	Very high	44.6043	1	-2	1
14652021	GAUUCCUGUGGAUGUCAUG	Very high	67.8058	3	0	2
14654702	GAUCGAAGUAUGCCUCACC	Very high	58.3633	0	1	2
14661056	UGCUGUUCGGAUAGAACAG	Very high	38.3094	3	-2	1
14661179	CAGGUGGCUCCCGCUGAAU	Very high	63.3094	3	4	3
14670130	CGAUGCCACCUACGGCAAG	Very high	61.241	0	1	2
14670593	CUCUUCAGAUCCGCAAACA	Very high	63.0396	6	3	3
14670593	CCUUGAUGUUAGAUGGAGA	Very high	77.6079	3	4	3
14670593	GAUGCAGCUUCCAGUGGUG	Very high	58.9928	0	0	2
14670593	GGACUGCAAACACUACCUU	Very high	71.223	5	3	3
14672535	CGAGGAAUGUGGGGAUGUC	Very high	50.7194	3	2	2
14676844	UCUCAUCAUGGGACUCCUG	Very high	31.6547	0	-3	1
14758366	ACCAUGAGAAGUAUGACAA	Very high	55.3058	5	2	3
14758366	UGGCCAAGGUCAUCCAUGA	Very high	64.4784	6	2	2
14758366	UGAAGUCUCUGAUUAAGUA	Very high	60.3417	8	0	3
14758366	AAGUAUGACAACAGCCUCA	Very high	46.4928	2	1	2
14758366	CAUGAGAAGUAUGACAACA	Very high	63.0396	5	2	3
14758366	GACAACAGCCUCAAGAUCA	Very high	75.7194	5	3	4
14758366	GAUAUGGGCUGAAUACAAA	Very high	84.2626	7	3	4
14758366	GUGUGAACCAUGAGAAGUA	Very high	84.1727	6	4	4
14758366	CCAAAAGGGUCAUCAUCUC	Very high	72.2122	5	2	2
14758366	GCACUCUGAUUGACAAAUA	Very high	90.9173	9	4	4
14758366	GCCAAGAACCUCAUCAUCU	Very high	75.7194	4	4	4
14767478	CUACAUUGAUAGGUUCCUG	Very high	41.5468	1	-1	2
14769950	ACGCCAAAAACAUAAAGAA	Very high	64.3885	6	3	3
14769950	GUGUUGGGCGCGUUAUUUA	Very high	91.4568	7	4	4
14769950	GAUUUCGAGUCGUCUUAAU	Very high	93.705	7	3	4
14769950	CAUUCUAUCCGCUGGAAGA	Very high	78.5072	5	2	3
14769950	GGUAAAGUUGUUCCAUUUU	Very high	94.964	6	5	4
14769950	CCAAUCAUCCAAAAAAUUA	Very high	84.8921	7	4	4
14769950	GCAUGCCAGAGAUCCUAUU	Very high	91.4568	6	4	4
14769950	GGGCGCGGUCGGUAAAGUU	Very high	76.8885	4	4	4
14769950	GAUUAUGUCCGGUUAUGUA	Very high	80.6655	6	2	4
14769950	CCGGAUACUGCGAUUUUAA	Very high	88.6691	7	5	4
14769950	CCGCGAACGACAUUUAUAA	Very high	97.7518	7	6	4
14769950	GCCUGAAGUCUCUGAUUAA	Very high	97.7518	7	6	4
14769950	GUUGGCAGAAGCUAUGAAA	Very high	84.8022	6	3	4
14963154	CCAAAGCUUCCCCCUAUAA	Very high	88.6691	8	4	4
14963154	UCCCUUCCUGAUACUAGAA	Very high	55.3058	6	1	3
14963165	GUGCCUGGCUAGAAGCACA	Very high	67.536	2	3	3
[truncated: 580 more rows]
